# Supplementary material for: In Vivo Biotinylation of the Toxoplasma Parasitophorous Vacuole Reveals Novel Dense Granule Proteins Important for Parasite Growth and Pathogenesis
Source: mBio. 2016 Aug 2;7(4):e00808-16. doi: 10.1128/mBio.00808-16 (PMC4981711; doi:10.1128/mBio.00808-16)
Supplement: Table S1 — List of GRA17-BioID hits found by mass spectrometry. Known vacuolar components are shown in blue. Newly discovered GRAs found in this study are shown in red. Sheet 1 shows the experimental data set listed in rank order by NSAF score (excluding control hits, but including those hits shared by the experimental and control whose spectral count were greater than 2-fold higher under the experimental condition). Sheet 2 shows the full MS/MS data set: experimental, control, and shared set, along with NSAF × 105 scores and peptide counts. [file mbo004162909sd1.xlsx]

## Sheet: Experimental Dataset
Table S1: List of GRA17-BioID hits found by mass spectrometry
ToxoDB ver 7.3	ToxoDB Release 25	Description	Signal Peptide? (Hypotheticals)
TGGT1_065990	TGGT1_222170	GRA17
TGGT1_099280	TGGT1_215980	Tgd057 - secreted protein	yes
TGGT1_034740	TGGT1_288650	GRA12
TGGT1_060580	TGGT1_200360	Hypothetical	yes
TGGT1_087970	TGGT1_311720	HSP70 (BIP)
TGGT1_083030	TGGT1_227620	GRA2
TGGT1_017550	TGGT1_203310	GRA7
TGGT1_123210	TGGT1_211680	protein disulfide isomerase (TgPDI)	yes
TGGT1_082670	TGGT1_227280	GRA3
TGGT1_032340	TGGT1_290700	GRA25
TGGT1_108770	TGGT1_270240	MAG1
TGGT1_096230	TGGT1_297880	GRA23
TGGT1_115760	TGGT1_232000	GRA30
TGGT1_053770	TGGT1_220950	MAF1
TGGT1_042710	TGGT1_411430	ROP5
TGGT1_068065	TGGT1_275440	GRA6
TGGT1_023000	TGGT1_209950	putative thioredoxin	yes
TGGT1_118190	TGGT1_229480	putative calcium binding protein precursor	yes
TGGT1_014920	TGGT1_220240	GRA31
TGGT1_011200	TGGT1_258870B	Hypothetical	no
TGGT1_021860	TGGT1_208830	GRA16
TGGT1_087090	TGGT1_310780	GRA4
TGGT1_114010	TGGT1_233460	SRS29B (original SAG1)
TGGT1_016370	TGGT1_204340	Hypothetical	yes
TGGT1_072150	TGGT1_212300	GRA32
TGGT1_118730	TGGT1_229010	RON4
TGGT1_042540	TGGT1_304955	serine/threonine specific protein phosphatase	no
TGGT1_025470	TGGT1_247440	GRA33
TGGT1_064850	TGGT1_410370, TGGT1_279100, TGGT1_279100A, TGGT1_279100B, TGGT1_411470, TGGT1_220950	MAF1 related protein
TGGT1_017570	TGGT1_203290	GRA34
TGGT1_039300	TGGT1_213350	ribosomal protein RPS15
TGGT1_000480	TGGT1_275860	GRA12
TGGT1_051100	TGGT1_239740	GRA14
TGGT1_053780	TGGT1_410370, TGGT1_279100, TGGT1_279100A, TGGT1_279100B, TGGT1_411470, TGGT1_220950	MAF1 related protein
TGGT1_003280	TGGT1_254000	Hypothetical	yes
TGGT1_037870	TGGT1_286450	GRA5
TGGT1_004030	TGGT1_254470	MYR1
TGGT1_082100	TGGT1_226830	DnaK family protein
TGGT1_028360	TGGT1_217680	Hypothetical	no
TGGT1_083640	TGGT1_228170	IMC2A
TGGT1_081550	TGGT1_226380	GRA35
TGGT1_018350	TGGT1_202620	Hypothetical	no
TGGT1_101680	TGGT1_249990	Hypothetical	no
TGGT1_068680	TGGT_237230	Hypothetical	no
TGGT1_053890	TGGT1_410360	MAF1 related protein
TGGT1_085560	TGGT1_309600	Hypothetical	no
TGGT1_039660	TGGT1_213067	GRA36
TGGT1_089840	TGGT1_313440	Hypothetical	yes
TGGT1_052750	TGGT1_238100	emp24-domain-containing protein	yes
TGGT1_108780	TGGT1_270250	GRA1
TGGT1_116640	TGGT1_231080	RPL38
TGGT1_108850	TGGT1_270320	Rhoptry PP2C
TGGT1_115800	TGGT1_231960	GRA28
TGGT1_004270	TGGT1_254720	GRA8
TGGT1_010300	TGGT1_259830	diacylglycerol kinase catalytic domain-containing protein	yes
TGGT1_056690	TGGT1_266070	RPL31
TGGT1_069040	TGGT1_236890	GRA37
TGGT1_099190	TGGT1_216060	Hypothetical	no
TGGT1_085720	TGGT1_309760	Hypothetical	yes
TGGT1_088710	TGGT1_312420	GRA38
TGGT1_102940	TGGT1_251540	GRA9
TGGT1_087060	TGGT1_310750	emp24/gp25L/p24 family protein	yes
TGGT1_088300	TGGT1_312050	putative small GTPase Rab2	no
TGGT1_108120	TGGT1_269690	GRA29
TGGT1_052810	TGGT1_238040A	protein disulfide isomerase domain-containing protein	no
TGGT1_121860	TGGT1_356120	Kelch repeat protein	no
TGGT1_051970	TGGT1_239010	Hypothetical	yes
TGGT1_028540	TGGT1_217530	Hypothetical	yes
TGGT1_114920	TGGT1_232600	Patatin	yes
TGGT1_125900	TGGT1_215160	Hypothetical	yes
TGGT1_117710	TGGT1_230180	GRA24
TGGT1_028490	TGGT1_217570	RPS27
TGGT1_001270	TGGT1_252360	ROP24
TGGT1_050780	TGGT1_240060	Hypothetical	no
TGGT1_016200	TGGT1_204480	Thioredoxin domain-containing protein	no
TGGT1_095330	TGGT1_300060	signal peptidase
TGGT1_087110	TGGT1_310790	Hypothetical	yes
TGGT1_123330	TGGT1_211460	Hypothetical	no
TGGT1_065030	TGGT1_221210	cyclophilin	yes
TGGT1_050750	TGGT1_240090	ROP34
TGGT1_033700	TGGT1_289530	RPL19
TGGT1_051090	TGGT1_239752	Hypothetical	no
TGGT1_124810	TGGT1_214400	Hypothetical	no
TGGT1_016180	TGGT1_204500	Hypothetical	no
TGGT1_007400	TGGT1_262690	RPL27
TGGT1_005300	TGGT1_282170	Hypothetical	no
TGGT1_095830	TGGT1_299780	Hypothetical	yes
TGGT1_011820	TGGT1_258390	putative DnaJ protein	yes
TGGT1_072940	TGGT1_280380	poly(ADP-ribose) glycohydrolase
TGGT1_087780	TGGT1_311430	fibrillarin
TGGT1_068050	TGGT1_275470	GRA15
TGGT1_111950	TGGT1_272660	Hypothetical	no
TGGT1_111750	TGGT1_272460	Hypothetical	no
TGGT1_125960	TGGT1_215220	GRA22
TGGT1_088350	TGGT1_312110	Atrx1
TGGT1_115410	TGGT1_232230	RPL30
TGGT1_030820	Not found
TGGT1_108460	TGGT1_269920	phosphatidylserine decarboxylase proenzyme	yes
TGGT1_016910	Not found
TGGT1_010920	TGGT1_258950	Lectin family protein	yes
TGGT1_122600	TGGT1_318525	Hypothetical	yes
TGGT1_030210	TGGT1_219250	acetyltransferase, GNAT family protein	no
TGGT1_043780	TGGT1_263560	Hypothetical	yes
TGGT1_011750	TGGT1_258458	Hypothetical	yes
TGGT1_026530	TGGT1_246580	Hypothetical	yes
TGGT1_098420	TGGT1_216720	Hypothetical	yes
TGGT1_033840	TGGT1_289380	GRA39
TGGT1_065230	TGGT1_221380	Alba1
TGGT1_025650	TGGT1_247350	Thioredoxin domain-containing protein	yes
TGGT1_068660	TGGT1_237250	Hypothetical	yes
TGGT1_071440	TGGT1_234450	Ribosomal Protein RPS15A
TGGT1_126200	TGGT1_215360	Hypothetical	no
TGGT1_080260	TGGT1_225160	Hypothetical	yes
TGGT1_006790	TGGT1_304740	ROP35
TGGT1_074520	TGGT1_294220	Hypothetical	no
TGGT1_011620	TGGT1_258580	ROP17
TGGT1_029370	TGGT1_218540	Putative Peptidase S15
TGGT1_004150	TGGT1_254580	UDP-galactose transporter family protein	no
TGGT1_065640	TGGT1_221870	Hypothetical	no
TGGT1_081220	TGGT1_226072	serine/threonine phosphotase family protein	no
TGGT1_056700	TGGT1_266060	Ribosomal Protein RPSA
[-]group
>TGGT1_009010	TGGT1_261240	Histone H3
>TGGT1_028980	TGGT1_218260	Histone H3.3
TGGT1_109930	TGGT1_271050	SAG2a, SRS34A
TGGT1_103530	TGGT1_278830	glucose-6-phosphate 1-dehydrogenase	no
TGGT1_028300	TGGT1_217740	3-ketoacyl-(acyl-carrier-protein) reductase	yes
TGGT1_125200	TGGT1_214770	Small GTP-binding protein Rab1a
TGGT1_016440	TGGT1_204270	Hypothetical	yes
TGGT1_033690	TGGT1_289540	Hypothetical	yes
TGGT1_115710	TGGT1_232050	DnaJ-containing domain	no
TGGT1_088530	TGGT1_312270	ROP13
TGGT1_125360	TGGT1_214940	M2AP
TGGT1_107390	TGGT1_269190	Glyceraldehyde-3-phosphate dehydrogenase (GAPDH2)
TGGT1_002260	TGGT1_253180	Hypothetical	no
TGGT1_081170	TGGT1_226030	cyclic-nucleotide-and calcium/phospholipid-dependent kinases (AGC kinase)	no
TGGT1_008060	TGGT1_262050	ROP39
TGGT1_046140	TGGT1_243730	ROP9
TGGT1_034420	TGGT1_288840	Hypothetical	yes
TGGT1_108490	TGGT1_269950	Hypothetical	yes
TGGT1_125690	TGGT1_215060	putative small GTP-binding protein sar1
TGGT1_042510	TGGT1_304990	Guanylate binding protein - Golgi protein
TGGT1_096445	TGGT1_297745	Hypothetical	yes
TGGT1_081890	TGGT1_226710	Hypothetical	yes
TGGT1_101070	TGGT1_249390	glutamate/leucine/phenylalanin/valine dehydrogenase family	yes
TGGT1_090980	TGGT1_314400	3-methyl-2-oxobutanoate dehydrogenase beta subunit (part of branched chain keto-acid dehydrogenase complex)	yes
TGGT1_069060	TGGT1_236870	Hypothetical	yes
TGGT1_113250	TGGT1_274060	2-oxoglutarate/malate translocase OMT	no
TGGT1_030300	TGGT1_219320	glideosome associated protein 50 (GAP50)
TGGT1_022780	TGGT1_209720	Hypothetical - Mitochondrial protein
TGGT1_019450	TGGT1_201780	MIC2
TGGT1_072560	TGGT1_280740	Signal Peptidase
TGGT1_032320	TGGT1_290730	CS-domain containing protein	yes
TGGT1_053720	TGGT1_220890	Hypothetical	no
TGGT1_069840	TGGT1_235930	domain K- type RNA bidning proteins family	no
TGGT1_084200	TGGT1_228630	Hypothetical	yes
TGGT1_086550	TGGT1_310320	Calreticulin family protein	yes
TGGT1_008540	TGGT1_261690	Hypothetical	yes
TGGT1_007710	TGGT1_262400	putative Lipase	yes
TGGT1_108520	TGGT1_269980	putative preprotein translocase Sec61	yes
TGGT1_102640	TGGT1_250955	Lysine/Arginine-rich Unidentified function (KRUF) family protein	no
TGGT1_092760	TGGT1_315320	SRS52A
TGGT1_116580	TGGT1_231130	Hypothetical	no
TGGT1_088770	TGGT1_312480	uracil phosphoribosyltransferase (UPRT)
TGGT1_078320	TGGT1_223940	Glideosome Associated Protein 45 (GAP45)
TGGT1_078540	TGGT1_224060	putative thioredoxin	yes
TGGT1_105180	TGGT1_277270 - NTPaseII	NTPaseII
TGGT1_081730	TGGT1_226580	Hypothetical	no
TGGT1_068740	TGGT1_237180	Hypothetical	yes
TGGT1_042790	TGGT1_308020	SRS57 (SAG3)
TGGT1_092100	TGGT1_314810	ribosomal - RPL7
TGGT1_017990	TGGT1_202940	Hypothetical	yes
TGGT1_063520	TGGT1_205380	fructose bisphosphatase 1
TGGT1_073950	TGGT1_293570	putative translocation protein sec62	no
TGGT1_068890	TGGT1_237015	Hypothetical	no
TGGT1_096440	TGGT1_297745	Hypothetical	no
TGGT1_063780	TGGT1_205240	Hypothetical	no
TGGT1_025500	TGGT1_247400	Hypothetical	yes
TGGT1_000400	TGGT1_276140	ADP ribosylation factor ARF1	no
TGGT1_063760	TGGT1_205250	ROP18
TGGT1_049900	TGGT1_240860	acyltransferase domain-containing protein	yes
TGGT1_021760	TGGT1_208730	MCP4
TGGT1_080990	TGGT1_225850	peptidase, M28 family protein	no
TGGT1_033440	TGGT1_289770	mu1 adaptin (AP-1 complex subunit mu)
TGGT1_006760	TGGT1_304710	putative eukaryotic peptide chain release factor	no
TGGT1_069800	TGGT1_235970	putative eukaryotic initiation factor-2 gamma	no
TGGT1_041290	TGGT1_306060	RON8
TGGT1_027400	TGGT1_245670	pyruvate dehydrogenase complex subunit PDH-E1Alpha
TGGT1_053260	TGGT1_210370	Hypothetical	yes
TGGT1_046470	TGGT1_243390	Hypothetical	no
TGGT1_081860	TGGT1_226690	Hypothetical	no
TGGT1_080780	TGGT1_225550	phosphatidylserine decarboxylase
TGGT1_009550	TGGT1_260630	DnaJ family Sec63 protein
TGGT1_059880	TGGT_301440	CDPK1
TGGT1_026720	TGGT_246220	Hypothetical	no
TGGT1_071730	TGGT1_211860	Hypothetical	yes
TGGT1_024800	TGGT1_248140	Hypothetical	yes
TGGT1_080250	TGGT1_225150	Hypothetical	yes
TGGT1_105340	TGGT1_276980	Hypothetical	no
TGGT1_047450	TGGT1_242380	fatty acid elongase	no
TGGT1_107780	TGGT1_269450	Hypothetical	no
TGGT1_078300	TGGT1_223920	RON3
TGGT1_049360	TGGT1_241240	Hypothetical	yes
TGGT1_117890	TGGT1_229990	Putative T-complex proteint 1 subunit alpha
TGGT1_064610	TGGT1_321570	beta-hydroxacyl-acyl carrier protein dehdratase (FABZ)
TGGT1_118310	TGGT1_229360	transaldolase	no
TGGT1_096470	TGGT1_297710	Hypothetical	no
TGGT1_041620	TGGT1_305850	RNA recognition matic-containing protein	no
TGGT1_063160	TGGT1_205740	Hypothetical	yes
TGGT1_001390	TGGT1_252500	predicted rhoptry pseudokinase: ROP2/8 family, ROP47
TGGT1_101330	TGGT1_249670	cathepsin B (rhoptry)
TGGT1_076460	TGGT1_266410	Hypothetical	no
TGGT1_093940	TGGT1_316250	Hypothetical	yes
TGGT1_095150	TGGT1_300140	putative elongation factor 1-gamma	no
TGGT1_051010	TGGT1_239820	D-3-phosphoglycerate dehydrogenase	no
TGGT1_068770	TGGT1_237150	putative minor histocompatibility antigen h13	no
TGGT1_022840	TGGT1_209800	putative formate/nitrite transporter	no
TGGT1_076430	TGGT1_266435	Hypothetical	no
TGGT1_096530	TGGT1_297650	serine/threonine phosphatase	yes
TGGT1_029010	TGGT1_218280	putative eukaryotic porin (outer mitochondrial membrane)	no
TGGT1_092270	TGGT1_314970	root hair defective 3 gtp-binding protein (rhd3) homologue	no
TGGT1_111500	TGGT1_272290	pyruvate dehydrogenase complex subunit D-HE1Beta	yes
TGGT1_019750	TGGT1_201680	putative eukaryotic initiation factor 3 subunit 10
TGGT1_090170	TGGT1_313660	Hypothetical	no
TGGT1_043160	TGGT1_263070	CMGC kinase, CK2 family (Casein kinase II)
TGGT1_044090	TGGT1_263870	glutamate tRNA ligase
TGGT1_001340	TGGT1_252440	peptidase c13 family protein	yes
TGGT1_018360	TGGT1_202610	protein phosphatase 2C domain-containing protein	no
TGGT1_099350	TGGT1_215910	Hypothetical	yes
TGGT1_018170	TGGT1_202780	ROP25
TGGT1_095290	TGGT1_300100	RON2
TGGT1_111990	TGGT1_272695	Hypothetical	no
TGGT1_086050	TGGT1_310010	RON1
TGGT1_051380	TGGT1_239490	dehydrogenase E1 component family protein (oxoisovalerate dehydrogenase - mitochondrial)	no
TGGT1_045410	TGGT1_244530	Hypothetical	no
TGGT1_064010	TGGT1_205040	PGAP1 family protein	no
TGGT1_087520	TGGT1_311210	Hypothetical	yes
TGGT1_011340	TGGT1_258826	Hypothetical	yes
TGGT1_016740	TGGT1_203970	dolichyl-diphosphooligosaccharide--proteinglycosyltransferase	no
TGGT1_006340	TGGT1_299110	cleft lip and palate transmembrane protein 1	yes
TGGT1_098470	TGGT_216670	FUSE-binding protein 2/ KH-type splicing regulatory protein	no
TGGT1_068400	TGGT1_237500	protein phosphatase 2C domain-containing protein	yes
TGGT1_048390	TGGT1_242020	mannosyl-oligosaccharide glucosidase	yes
TGGT1_032970	TGGT1_290160	putative sortillin like receptor protein	yes
TGGT1_050270	TGGT1_240600	chaperonin cpn60	yes
TGGT1_033560	TGGT1_289650	Phosphoenolpytuvate (PEP) carboxykinase I	no
[-] group
>TGGT1_048910	TGGT1_409610	hypothetical	no
>TGGT1_049040	TGGT1_409620	hypothetical	no
TGGT1_035040	TGGT1_288360	tryptophanyl-tRNA synthetase
TGGT1_002280	TGGT1_253290	valyl-tRNA synthetase
TGGT1_007360	TGGT1_262730	ROP16
TGGT1_020190	TGGT1_201130	ROP33
TGGT1_074940	TGGT1_294620	putative eukaryotic initiation factor 3 subunit 8	no
TGGT1_076450	TGGT1_266435	Hypothetical	no
TGGT1_115460	TGGT1_232180	UBA/TS-N domain containing protein	no
TGGT1_015340	TGGT1_220600	Hypothetical	no
TGGT1_096200	TGGT1_297900	Hypothetical	no
TGGT1_113930	TGGT1_233520	ATP-dependent RNA helicase
TGGT1_122590	TGGT1_318525	Hypothetical	yes
TGGT1_074960	TGGT1_294640	ribonucleoside-diphosphate reductase large chain
TGGT1_018510	TGGT1_202572	ribophorin i protein (dolichyl-diphosphooligosaccharide--protein glycosyltransferase subunit)
TGGT1_078970	TGGT1_224460	putative aminopeptidase n	yes
TGGT1_033920	TGGT1_289300	methionyl-tRNA synthetase
TGGT1_000640	TGGT1_275690	putative chaperone protein ClpB	no
TGGT1_092650	TGGT1_315220	ROP14
TGGT1_020530	TGGT1_207640	isoleucyl-tRNA synthetase
TGGT1_005680	TGGT1_281675	ROP45
TGGT1_031480	TGGT1_292080	leucyl-tRNA synthetase
TGGT1_025910	TGGT1_247195	MIC15
TGGT1_103910	TGGT1_278660	putative P-type ATPase4 (Calcium-transporting ATPase)	no
TGGT1_006060	TGGT1_281400	putative pyrophosphate-fructose-6-phosphate-1-phosphotransferase	no
TGGT1_032170	TGGT1_290950	putative clathrin heavy chain	no
TGGT1_088920	TGGT1_312630	putative anonymous antigen-1	no
TGGT1_108100	TGGT1_269670	Hypothetical	no
TGGT1_084250	TGGT1_228670	Hypothetical	no
TGGT1_068080	TGGT1_275420	histone lysine-specific demethylase (LSD1)
TGGT1_031540	TGGT1_292020	GCC2 and GCC3 domain-containing protein

## Sheet: Full Mass Spec
Supplementary Table: GRA17-BioID full mass spectrometry analysis vs. control parasites
LocusID	L	MW	pI	GRA17 BioID SpectrumCount	GRA17 BioID NSAFe5	GRA17 BioID SequenceCount	GRA17 BioID Coverage (%)	Control SpectrumCount	Control NSAFe5	Control SequenceCount	Control Coverage (%)	Description	Unique
P22629	183	18834	8.3	309	13474.7	9	41	101	18251.7	7	37.7	SAV_STRAV Streptavidin OS=Streptomyces avidinii PE=1 SV=1	U
TGGT1_065170	2252	249463	6.7	768	2721.48	231	71.6	569	8355.59	171	58.7	organism=Toxoplasma_gondii_GT1 | product=acetyl-CoA carboxylase, putative | location=TGGT1_chrII:141775-156305(-) | length=2252	U
TGGT1_036120	1253	137154	6.4	255	1624.06	82	63	230	6070.29	58	39.8	organism=Toxoplasma_gondii_GT1 | product=hypothetical protein | location=TGGT1_chrV:2689307-2703947(-) | length=1253	U
TGGT1_065990	300	33637	9.4	201	5346.71	22	46.7	2	220.466	2	7.7	organism=Toxoplasma_gondii_GT1 | product=dense-granule antigen DG32, putative | location=TGGT1_chrII:833235-834559(+) | length=300	U
TGGT1_027600	205	23462	10.6	31	1206.76	16	58.5	21	3387.65	11	51.2	organism=Toxoplasma_gondii_GT1 | product=40S ribosomal protein S8, putative | location=TGGT1_chrXII:2329320-2333122(-) | length=205	U
TGGT1_024610	216	24594	8	20	738.904	15	54.6	13	1990.32	11	41.2	organism=Toxoplasma_gondii_GT1 | product=GTP-binding nuclear protein RAN/TC4, putative | location=TGGT1_chrXII:3861186-3863795(+) | length=216	U
TGGT1_027390	157	17894	10.3	14	711.607	11	38.9	9	1895.73	7	35	organism=Toxoplasma_gondii_GT1 | product=ribosomal protein L21, putative | location=TGGT1_chrXII:2512143-2512616(+) | length=157	U
TGGT1_015110	118	12948	7.8	5	338.143	5	31.4	7	1961.77	3	12.7	organism=Toxoplasma_gondii_GT1 | product=actin depolymerizing factor, putative | location=TGGT1_chrV:268619-269932(-) | length=118	U
TGGT1_021970	376	41908	5.2	25	530.596	17	47.1	20	1759.04	14	32.4	organism=Toxoplasma_gondii_GT1 | product=actin, putative | location=TGGT1_chrIb:1020847-1022409(+) | length=376	U
TGGT1_051640	98	11221	11.3	2	162.861	2	18.4	6	2024.69	6	27.6	organism=Toxoplasma_gondii_GT1 | product=60S ribosomal protein l37, putative | location=TGGT1_chrVI:559238-561489(+) | length=98	U
TGGT1_043965	156	16302	10.3	11	562.704	7	50.6	7	1483.91	5	35.9	organism=Toxoplasma_gondii_GT1 | product=40S ribosomal protein S14, putative | location=TGGT1_chrVIIb:386544-388271(+) | length=156	U
TGGT1_100830	112	12847	10.9	12	855.018	7	52.7	4	1181.07	3	33.9	organism=Toxoplasma_gondii_GT1 | product=60S ribosomal protein L33-A, putative | location=TGGT1_chrXII:4441050-4442776(+) | length=112	U
TGGT1_037840	448	49006	8.9	41	730.328	22	52.2	17	1254.88	10	22.3	organism=Toxoplasma_gondii_GT1 | product=elongation factor 1-alpha, putative | location=TGGT1_chrV:1764793-1766725(-) | length=448	group-1
TGGT1_075120	448	49006	8.9	41	730.328	22	52.2	17	1254.88	10	22.3	organism=Toxoplasma_gondii_GT1 | product=elongation factor 1-alpha, putative | location=TGGT1_chrIa:1154167-1155787(-) | length=448	group-1
TGGT1_007420	183	21330	10.7	12	523.29	10	52.5	8	1445.68	7	41.5	organism=Toxoplasma_gondii_GT1 | product=60S ribosomal protein L18A, putative | location=TGGT1_chrVIIb:1096823-1098933(+) | length=183	U
TGGT1_118100	143	15801	10.8	14	781.275	7	49	5	1156.29	4	27.3	organism=Toxoplasma_gondii_GT1 | product=ribosomal protein S23, putative | location=TGGT1_chrVIII:370841-373747(+) | length=143	U
TGGT1_029390	3400	365193	6.8	133	312.165	106	34.7	167	1624.32	118	34	organism=Toxoplasma_gondii_GT1 | product=NBP2B protein, putative | location=TGGT1_chrXII:1466412-1495344(-) | length=3400	U
TGGT1_126400	135	15195	11	11	650.236	7	37	5	1224.81	4	29.6	organism=Toxoplasma_gondii_GT1 | product=40S ribosomal protein S24, putative | location=TGGT1_chrX:6897896-6899163(-) | length=135	U
TGGT1_112840	667	72293	5.2	50	598.213	36	49	23	1140.34	20	31.8	organism=Toxoplasma_gondii_GT1 | product=heat shock protein, putative | location=TGGT1_chrVIII:3288704-3290707(-) | length=667	U
TGGT1_017210	105	12063	10.6	6	456.01	5	26.7	4	1259.81	4	25.7	organism=Toxoplasma_gondii_GT1 | product=ribosomal protein L41, putative | location=TGGT1_chrVIIa:2375009-2376068(-) | length=105	U
TGGT1_086710	147	16344	10.5	6	325.721	4	22.4	6	1349.79	4	23.1	organism=Toxoplasma_gondii_GT1 | product=ribosomal protein L22, putative | location=TGGT1_chrXI:992981-994579(-) | length=147	U
TGGT1_082450	161	18677	10.6	13	644.361	9	37.3	5	1027.02	5	22.4	organism=Toxoplasma_gondii_GT1 | product=40S ribosomal protein S11, putative | location=TGGT1_chrX:1119747-1122623(-) | length=161	U
TGGT1_121340	310	35342	9.9	19	489.107	15	42.9	11	1173.45	9	29.4	organism=Toxoplasma_gondii_GT1 | product=ribosomal protein L5, putative | location=TGGT1_chrIV:537367-540395(+) | length=310	U
TGGT1_034550	221	24801	10.2	17	613.859	16	49.8	7	1047.46	7	14.5	organism=Toxoplasma_gondii_GT1 | product=60S ribosomal protein L10, putative | location=TGGT1_chrIX:1769696-1772014(-) | length=221	U
TGGT1_051860	196	22588	9.9	11	447.866	10	50.5	7	1181.07	6	32.7	organism=Toxoplasma_gondii_GT1 | product=40S ribosomal protein S7, putative | location=TGGT1_chrVI:471028-472128(+) | length=196	U
TGGT1_102220	412	46673	5.7	23	445.495	20	45.6	13	1043.47	11	24.5	organism=Toxoplasma_gondii_GT1 | product=conserved hypothetical protein | location=TGGT1_chrXII:5238800-5240836(-) | length=412	U
TGGT1_115350	255	28638	9.5	9	281.653	7	21.2	9	1167.17	6	14.9	organism=Toxoplasma_gondii_GT1 | product=40S ribosomal protein S3, putative | location=TGGT1_chrVIII:1996150-1997126(-) | length=255	U
TGGT1_020420	312	35507	10.2	23	588.282	17	39.4	8	847.946	5	19.2	organism=Toxoplasma_gondii_GT1 | product=40S ribosomal protein S4, putative | location=TGGT1_chrIb:82489-85642(-) | length=312	U
TGGT1_087970	668	73253	5.4	90	1075.17	62	60.2	6	297.035	6	10	organism=Toxoplasma_gondii_GT1 | product=heat shock protein, putative | location=TGGT1_chrXI:1835402-1838777(-) | length=668	U
TGGT1_051710	103	11439	11.4	5	387.387	4	22.3	3	963.201	3	21.4	organism=Toxoplasma_gondii_GT1 | product=histone H4, putative | location=TGGT1_chrVI:505630-505941(-) | length=103	U
TGGT1_083030	185	19843	9	22	948.993	11	30.3	2	357.513	2	11.9	organism=Toxoplasma_gondii_GT1 | product=28 kDa antigen, putative | location=TGGT1_chrX:812200-812998(-) | length=185	U
TGGT1_033520	340	36628	7.2	14	328.595	9	25	10	972.644	7	18.8	organism=Toxoplasma_gondii_GT1 | product=glyceraldehyde-3-phosphate dehydrogenase, putative | location=TGGT1_chrIX:2440699-2442153(-) | length=340	U
TGGT1_033460	129	14685	9.8	8	494.894	5	44.2	3	769.068	3	27.1	organism=Toxoplasma_gondii_GT1 | product=ubiquitin / ribosomal protein CEP52 fusion protein, putative | location=TGGT1_chrIX:2487735-2488942(+) | length=129	U
TGGT1_124180	256	28956	10.8	19	592.278	14	44.1	5	645.897	4	12.1	organism=Toxoplasma_gondii_GT1 | product=40S ribosomal protein S6, putative | location=TGGT1_chrIV:2153576-2154346(+) | length=256	U
TGGT1_084040	205	24326	11.2	11	428.204	7	25.9	5	806.583	5	21.5	organism=Toxoplasma_gondii_GT1 | product=ribosomal protein L15, putative | location=TGGT1_chrX:238510-240740(+) | length=205	U
TGGT1_083010	134	15383	11.2	4	238.214	2	9	4	987.161	3	14.9	organism=Toxoplasma_gondii_GT1 | product=ribosomal protein L34, putative | location=TGGT1_chrX:835904-838156(-) | length=134	U
TGGT1_042340	116	12602	10.1	5	345.462	4	26.7	3	858.959	3	25.9	organism=Toxoplasma_gondii_GT1 | product=histone H2B, putative | location=TGGT1_chrIX:4310813-4311163(+) | length=116	group-2
TGGT1_103250	115	12575	10	5	345.462	4	27	3	858.959	3	26.1	organism=Toxoplasma_gondii_GT1 | product=histone H2B, putative | location=TGGT1_chrXII:5692006-5692353(+) | length=115	group-2
TGGT1_016680	260	28255	10.9	14	429.701	10	43.5	6	763.152	4	21.5	organism=Toxoplasma_gondii_GT1 | product=60S ribosomal protein L8, putative | location=TGGT1_chrVIIa:2025683-2028152(+) | length=260	U
TGGT1_123210	471	52802	5.2	47	796.322	29	42.9	5	351.061	4	12.3	organism=Toxoplasma_gondii_GT1 | product=protein disulfide isomerase, putative | location=TGGT1_chrIV:1622677-1624501(+) | length=471	U
TGGT1_024560	150	17216	10.5	9	478.81	8	31.3	3	661.398	3	17.3	organism=Toxoplasma_gondii_GT1 | product=60S ribosomal protein L26, putative | location=TGGT1_chrXII:3874389-3875054(-) | length=150	U
TGGT1_066590	233	25830	9.5	8	273.997	6	15	6	851.586	5	18.9	organism=Toxoplasma_gondii_GT1 | product=40S ribosomal protein S20, putative | location=TGGT1_chrII:1289335-1291173(+) | length=233	U
TGGT1_095500	239	27202	11.4	8	267.119	6	19.7	6	830.207	6	19.7	organism=Toxoplasma_gondii_GT1 | product=60S ribosomal protein L18, putative | location=TGGT1_chrXII:337623-340892(+) | length=239	U
TGGT1_036380	190	21424	9.6	5	210.004	4	16.8	5	870.261	4	18.4	organism=Toxoplasma_gondii_GT1 | product=60S ribosomal protein L9, putative | location=TGGT1_chrV:2640266-2642681(+) | length=190	U
TGGT1_045380	853	97554	5	91	851.343	65	62	5	193.845	5	8	organism=Toxoplasma_gondii_GT1 | product=heat shock protein, putative | location=TGGT1_chrVI:3357969-3361631(+) | length=853	U
TGGT1_008660	276	31032	10.5	11	318.05	10	34.1	6	718.911	6	17.4	organism=Toxoplasma_gondii_GT1 | product=60S ribosomal protein L7A, putative | location=TGGT1_chrVIIb:1659783-1662664(+) | length=276	U
TGGT1_089790	240	27167	10.9	10	332.507	7	30.8	5	688.956	5	28.3	organism=Toxoplasma_gondii_GT1 | product=60S ribosomal protein l6, putative | location=TGGT1_chrXI:2947948-2948871(+) | length=240	U
TGGT1_088330	139	14818	9.9	5	287.056	5	46.8	3	713.739	2	12.9	organism=Toxoplasma_gondii_GT1 | product=60S ribosomal protein L23, putative | location=TGGT1_chrXI:2028844-2030939(-) | length=139	U
TGGT1_118500	129	14753	11.1	3	185.585	3	24	3	769.068	3	13.2	organism=Toxoplasma_gondii_GT1 | product=60S ribosomal protein L28, putative | location=TGGT1_chrVIII:109223-110786(-) | length=129	U
TGGT1_045620	155	17598	11.3	6	308.91	5	20.6	3	640.063	2	7.7	organism=Toxoplasma_gondii_GT1 | product=hypothetical protein | location=TGGT1_chrVI:3189449-3190546(+) | length=155	U
TGGT1_101590	318	35256	9.7	16	401.518	13	50.3	5	519.967	5	16	organism=Toxoplasma_gondii_GT1 | product=ADP/ATP carrier, putative | location=TGGT1_chrXII:4981909-4982865(+) | length=318	U
TGGT1_006940	211	24001	10.9	9	340.386	8	38.4	3	470.188	2	8.5	organism=Toxoplasma_gondii_GT1 | product=40S ribosomal protein S16, putative | location=TGGT1_chrVIIb:860596-862284(+) | length=211	U
TGGT1_082860	389	44057	10.3	9	184.631	8	20.8	7	595.088	6	11.8	organism=Toxoplasma_gondii_GT1 | product=60S ribosomal protein L3, putative | location=TGGT1_chrX:933399-936091(-) | length=389	U
TGGT1_114580	192	21035	5.7	6	249.38	5	35.4	3	516.717	2	13	organism=Toxoplasma_gondii_GT1 | product=heat-shock protein, putative | location=TGGT1_chrVIII:2285482-2286314(-) | length=192	U
TGGT1_085780	175	20199	10.1	4	182.404	3	12	3	566.913	3	12.6	organism=Toxoplasma_gondii_GT1 | product=ribosomal protein L11, putative | location=TGGT1_chrXI:441171-442795(+) | length=175	U
TGGT1_053770	446	47909	6.5	33	590.461	25	45.3	2	148.296	2	4.9	organism=Toxoplasma_gondii_GT1 | product=conserved hypothetical protein | location=TGGT1_chrII:1479926-1481841(+) | length=446	U
TGGT1_080020	156	17723	10.6	2	102.31	2	11.5	3	635.96	3	19.2	organism=Toxoplasma_gondii_GT1 | product=40S ribosomal protein S18, putative | location=TGGT1_chrX:2483266-2484514(+) | length=156	U
TGGT1_006280	195	22269	10.2	5	204.62	4	21.5	3	508.768	3	12.8	organism=Toxoplasma_gondii_GT1 | product=60S ribosomal protein L17, putative | location=TGGT1_chrIII:2214733-2217002(-) | length=195	U
TGGT1_024480	188	21684	10.5	8	339.582	7	39.9	2	351.808	2	13.8	organism=Toxoplasma_gondii_GT1 | product=40S ribosomal protein S9, putative | location=TGGT1_chrXII:3928455-3930315(+) | length=188	U
TGGT1_042710	549	60954	10	38	552.361	26	39.7	2	120.473	2	5.3	organism=Toxoplasma_gondii_GT1 | product=rhoptry antigen, putative | location=TGGT1_chrXII:603456-605105(-) | length=549	U
TGGT1_114810	259	29371	9.6	5	154.057	5	22	4	510.732	4	21.6	organism=Toxoplasma_gondii_GT1 | product=40S ribosomal protein S3A, putative | location=TGGT1_chrVIII:2233570-2234958(+) | length=259	U
TGGT1_043420	290	31352	8.9	3	82.5534	3	10.3	5	570.171	5	21.7	organism=Toxoplasma_gondii_GT1 | product=porin, putative | location=TGGT1_chrVIIb:644619-648342(-) | length=290	U
TGGT1_041950	269	29336	10.2	8	237.328	5	18.6	3	368.809	3	7.4	organism=Toxoplasma_gondii_GT1 | product=40S ribosomal protein S2, putative | location=TGGT1_chrIX:4501134-4503572(+) | length=269	U
TGGT1_094210	453	50114	5.1	8	140.93	8	13.7	6	438.012	6	13.5	organism=Toxoplasma_gondii_GT1 | product=tubulin alpha chain, putative | location=TGGT1_chrXI:4886622-4888643(+) | length=453	U
TGGT1_104030	144	16077	9.8	2	110.836	2	25	2	459.304	2	25.7	organism=Toxoplasma_gondii_GT1 | product=multiprotein bridging factor type, putative | location=TGGT1_chrXII:6097286-6099057(+) | length=144	U
TGGT1_089230	475	53461	8.4	11	184.804	10	22.9	5	348.104	4	11.2	organism=Toxoplasma_gondii_GT1 | product=ATP-dependent RNA helicase, putative | location=TGGT1_chrXI:2642772-2646154(-) | length=475	U
TGGT1_038055	292	31121	8.8	7	191.305	6	13.4	3	339.759	3	11.6	organism=Toxoplasma_gondii_GT1 | product=peroxiredoxin family protein, putative | location=TGGT1_chrV:1680267-1681145(+) | length=292	U
TGGT1_033450	625	66481	5.5	5	63.8413	5	13.6	8	423.295	8	16.2	organism=Toxoplasma_gondii_GT1 | product=biotin protein ligase, putative | location=TGGT1_chrIX:2490872-2492749(-) | length=625	U
TGGT1_109050	676	74919	8	12	141.66	9	16.3	7	342.44	7	13.3	organism=Toxoplasma_gondii_GT1 | product=asparaginyl-tRNA synthetase, putative | location=TGGT1_chrVIII:5220952-5224265(+) | length=676	U
TGGT1_100850	428	46976	6.7	17	316.969	14	32	2	154.532	2	5.1	organism=Toxoplasma_gondii_GT1 | product=thioredoxin, putative | location=TGGT1_chrXII:4461239-4466141(+) | length=428	U
TGGT1_006930	319	35701	11.3	5	125.081	4	15.7	3	311.002	3	12.2	organism=Toxoplasma_gondii_GT1 | product=60S ribosomal protein L13, putative | location=TGGT1_chrVIIb:856063-859800(-) | length=319	U
TGGT1_031440	286	32749	10.7	7	195.319	6	25.9	2	231.258	2	7.7	organism=Toxoplasma_gondii_GT1 | product=60S ribosomal protein L13A, putative | location=TGGT1_chrIX:3624360-3627128(-) | length=286	U
TGGT1_081400	734	78593	9.1	10	108.722	10	22.6	7	315.381	7	11	organism=Toxoplasma_gondii_GT1 | product=ATP-dependent RNA helicase, putative | location=TGGT1_chrX:1699423-1702384(+) | length=734	U
TGGT1_025400	381	42397	6.6	7	146.617	6	21	3	260.393	3	11.3	organism=Toxoplasma_gondii_GT1 | product=fructose-1,6-bisphosphatase, putative | location=TGGT1_chrXII:3429849-3433734(+) | length=381	U
TGGT1_016310	565	61111	8.7	8	112.994	6	11.7	5	292.654	5	8.8	organism=Toxoplasma_gondii_GT1 | product=ATP synthase alpha chain, putative | location=TGGT1_chrVIIa:1794244-1801641(+) | length=565	U
TGGT1_035020	708	81933	5	9	101.443	9	13.1	6	280.253	6	10.9	organism=Toxoplasma_gondii_GT1 | product=heat shock protein, putative | location=TGGT1_chrIX:1545854-1550273(+) | length=708	U
TGGT1_103150	501	54066	5.1	2	31.857	2	5.2	5	330.039	5	14.8	organism=Toxoplasma_gondii_GT1 | product=chaperone protein DNAK / heat shock protein, putative | location=TGGT1_chrXII:5639737-5643044(-) | length=501	U
TGGT1_070410	831	93334	8.2	16	153.649	14	21.2	5	198.977	5	7	organism=Toxoplasma_gondii_GT1 | product=myosin A, putative | location=TGGT1_chrX:4809665-4815275(+) | length=831	U
TGGT1_056160	416	45748	11.2	10	191.831	10	27.9	2	158.99	2	5.8	organism=Toxoplasma_gondii_GT1 | product=60S ribosomal protein L4, putative | location=TGGT1_chrXI:5515969-5517219(-) | length=416	U
TGGT1_065490	449	50037	4.8	7	124.412	7	24.3	3	220.957	3	8.7	organism=Toxoplasma_gondii_GT1 | product=tubulin beta chain, putative | location=TGGT1_chrII:394750-397087(-) | length=449	U
TGGT1_040270	556	59363	7.5	10	143.528	10	24.6	3	178.435	3	5.2	organism=Toxoplasma_gondii_GT1 | product=chaperonin containing t-complex protein 1, theta subunit, tcpq, putative | location=TGGT1_chrV:482820-488128(-) | length=556	U
TGGT1_074500	560	62736	7.6	14	199.504	12	31.6	2	118.107	2	5.7	organism=Toxoplasma_gondii_GT1 | product=glucose-6-phosphate dehydrogenase, putative | location=TGGT1_chrIa:704664-711519(+) | length=560	U
TGGT1_069190	550	59938	8.9	5	72.547	5	11.3	4	240.508	4	6.9	organism=Toxoplasma_gondii_GT1 | product=DEAD/DEAH box helicase, putative | location=TGGT1_chrX:5398455-5402074(-) | length=550	U
TGGT1_046010	271	30222	8.1	2	58.8942	2	9.2	2	244.058	2	9.2	organism=Toxoplasma_gondii_GT1 | product=hypothetical protein | location=TGGT1_chrVI:2905092-2907474(+) | length=271	U
TGGT1_007730	552	59672	8.2	8	115.655	7	15.6	3	179.728	3	5.8	organism=Toxoplasma_gondii_GT1 | product=elongation factor Tu, putative | location=TGGT1_chrVIIb:1320571-1324232(-) | length=552	U
TGGT1_021820	310	33588	9.9	3	77.2274	3	13.5	2	213.354	2	7.4	organism=Toxoplasma_gondii_GT1 | product=mitochondrial carrier domain-containing protein | location=TGGT1_chrIb:883101-886355(-) | length=310	U
TGGT1_022650	451	50201	5.3	6	106.166	5	14.6	2	146.651	2	5.3	organism=Toxoplasma_gondii_GT1 | product=conserved hypothetical protein | location=TGGT1_chrIb:1377774-1379598(-) | length=451	U
TGGT1_002510	588	65868	6.7	6	81.4303	5	11.7	3	168.724	3	5.6	organism=Toxoplasma_gondii_GT1 | product=asparagine synthase (glutamine-hydrolyzing), putative | location=TGGT1_chrIII:934567-940794(+) | length=588	U
TGGT1_098270	434	49114	5.8	5	91.9374	5	9.9	2	152.396	2	5.1	organism=Toxoplasma_gondii_GT1 | product=ATP-dependent RNA helicase, putative | location=TGGT1_chrXI:5834673-5838762(+) | length=434	U
TGGT1_112540	639	75074	5.7	10	124.885	9	13.3	2	103.505	2	3.1	organism=Toxoplasma_gondii_GT1 | product=eukaryotic translation initiation factor 3 subunit 6 interacting protein, putative | location=TGGT1_chrVIII:3491974-3497857(-) | length=639	U
TGGT1_079990	477	51811	6.4	5	83.6495	4	9.4	2	138.658	2	6.1	organism=Toxoplasma_gondii_GT1 | product=adenosylhomocysteinase, putative | location=TGGT1_chrX:2497119-2499225(-) | length=477	U
TGGT1_032360	781	83190	8.9	4	40.8715	4	6.7	4	169.372	4	5.8	organism=Toxoplasma_gondii_GT1 | product=cytosol aminopeptidase, putative | location=TGGT1_chrIX:2887690-2892811(+) | length=781	U
TGGT1_085710	498	53389	6.5	3	48.0733	3	3.8	2	132.811	2	3.8	organism=Toxoplasma_gondii_GT1 | product=succinyl-CoA ligase, putative | location=TGGT1_chrXI:397889-401112(+) | length=498	U
TGGT1_121370	588	62982	5.1	4	54.2868	3	12.1	2	112.483	2	10	organism=Toxoplasma_gondii_GT1 | product=conserved hypothetical protein | location=TGGT1_chrIV:558816-560582(-) | length=588	U
TGGT1_126520	669	72733	8.2	5	59.6425	5	10	2	98.8637	2	4.6	organism=Toxoplasma_gondii_GT1 | product=succinate dehydrogenase, putative | location=TGGT1_chrX:6958431-6968311(-) | length=669	U
TGGT1_063430	843	94523	6.5	4	37.8656	4	5.1	3	117.687	3	4.2	organism=Toxoplasma_gondii_GT1 | product=elongation factor, putative | location=TGGT1_chrVIIa:1355199-1357905(+) | length=843	U
TGGT1_106270	648	66430	8.4	3	36.9452	3	8.5	2	102.068	2	3.1	organism=Toxoplasma_gondii_GT1 | product=RNA recognition motif domain-containing protein, putative | location=TGGT1_chrVIII:6649891-6652923(+) | length=648	U
TGGT1_102900	600	65658	8.1	2	26.6006	2	4.5	2	110.233	2	5.7	organism=Toxoplasma_gondii_GT1 | product=eukaryotic translation initiation factor 3 subunit, putative | location=TGGT1_chrXII:5489827-5492640(+) | length=600	U
TGGT1_030860	711	80432	6.8	2	22.4477	2	3.8	2	93.0237	2	4.2	organism=Toxoplasma_gondii_GT1 | product=prolyl-tRNA synthetase, putative | location=TGGT1_chrXII:632219-640527(-) | length=711	U
TGGT1_099280	210	24466	8.3	82	3116.07	12	45.7	0	0	0	0	organism=Toxoplasma_gondii_GT1 | product=conserved hypothetical protein | location=TGGT1_chrXI:6483352-6483984(+) | length=210	U
TGGT1_034740	436	47913	9.2	80	1464.25	27	50.7	0	0	0	0	organism=Toxoplasma_gondii_GT1 | product=conserved hypothetical protein | location=TGGT1_chrIX:1719021-1720814(-) | length=436	U
TGGT1_060580	186	20245	9.6	32	1372.93	9	50.5	0	0	0	0	organism=Toxoplasma_gondii_GT1 | product=conserved hypothetical protein | location=TGGT1_chrVIII:6827205-6827765(+) | length=186	U
TGGT1_017550	236	25858	5.2	37	1251.13	22	55.1	0	0	0	0	organism=Toxoplasma_gondii_GT1 | product=dense granule protein, putative | location=TGGT1_chrVIIa:2585035-2585745(+) | length=236	U
TGGT1_082670	222	24242	9.4	25	898.667	7	21.6	0	0	0	0	organism=Toxoplasma_gondii_GT1 | product=dense granule protein, putative | location=TGGT1_chrX:988691-989359(-) | length=222	U
TGGT1_032340	312	34475	9.7	35	895.211	20	36.5	0	0	0	0	organism=Toxoplasma_gondii_GT1 | product=conserved hypothetical protein | location=TGGT1_chrIX:2908512-2909450(+) | length=312	U
TGGT1_108770	452	49209	5	48	847.451	30	40.7	0	0	0	0	organism=Toxoplasma_gondii_GT1 | product=cyst matrix protein, putative | location=TGGT1_chrVIII:5312325-5313793(+) | length=452	U
TGGT1_096230	219	24153	9.6	23	838.1	13	52.1	0	0	0	0	organism=Toxoplasma_gondii_GT1 | product=dense-granule antigen DG32, putative | location=TGGT1_chrII:2099452-2100454(-) | length=219	U
TGGT1_115760	637	69414	9	65	814.303	37	49	0	0	0	0	organism=Toxoplasma_gondii_GT1 | product=conserved hypothetical protein | location=TGGT1_chrVIII:1740721-1743054(+) | length=637	U
TGGT1_068065	230	24029	5.7	19	659.231	5	26.1	0	0	0	0	organism=Toxoplasma_gondii_GT1 | product=granule antigen protein GRA6, putative | location=TGGT1_chrX:7193705-7194397(-) | length=230	U
TGGT1_023000	424	47687	8.3	34	639.919	25	56.8	0	0	0	0	organism=Toxoplasma_gondii_GT1 | product=thioredoxin, putative | location=TGGT1_chrIb:1590214-1593930(-) | length=424	U
TGGT1_118190	335	38277	4.7	26	619.356	20	55.5	0	0	0	0	organism=Toxoplasma_gondii_GT1 | product=membrane-associated calcum-binding protein, putative | location=TGGT1_chrVIII:291137-293677(-) | length=335	U
TGGT1_014920	526	54111	9.9	40	606.857	25	49.4	0	0	0	0	organism=Toxoplasma_gondii_GT1 | product=proline-rich protein, putative | location=TGGT1_chrV:152819-154399(-) | length=526	U
TGGT1_011200	707	76301	5.1	51	575.656	39	45.1	0	0	0	0	organism=Toxoplasma_gondii_GT1 | product=conserved hypothetical protein | location=TGGT1_chrVIIb:3115342-3119421(-) | length=707	U
TGGT1_021860	505	54897	10	35	553.081	25	40	0	0	0	0	organism=Toxoplasma_gondii_GT1 | product=conserved hypothetical protein | location=TGGT1_chrIb:911662-913179(-) | length=505	U
TGGT1_087090	332	34811	7	23	552.843	16	56	0	0	0	0	organism=Toxoplasma_gondii_GT1 | product=conserved hypothetical protein | location=TGGT1_chrXI:1199319-1200356(-) | length=332	U
TGGT1_114010	319	32984	8	22	550.356	12	39.8	0	0	0	0	organism=Toxoplasma_gondii_GT1 | product=SRS29B (= SAG1, P30) | location=TGGT1_chrVIII:2662614-2663573(+) | length=319	U
TGGT1_016370	877	97298	6.1	56	509.566	44	48.7	0	0	0	0	organism=Toxoplasma_gondii_GT1 | product=conserved hypothetical protein | location=TGGT1_chrVIIa:1848766-1853259(-) | length=877	U
TGGT1_072150	683	75677	6.5	41	479.044	31	43.3	0	0	0	0	organism=Toxoplasma_gondii_GT1 | product=conserved hypothetical protein | location=TGGT1_chrX:3874432-3879585(+) | length=683	U
TGGT1_118730	984	107340	6.5	59	478.486	40	47	0	0	0	0	organism=Toxoplasma_gondii_GT1 | product=conserved hypothetical protein | location=TGGT1_chrVIII:20265-26997(+) | length=984	U
TGGT1_042540	629	69327	9.4	37	469.422	22	31	0	0	0	0	organism=Toxoplasma_gondii_GT1 | product=conserved hypothetical protein | location=TGGT1_chrIX:4158999-4161743(-) | length=629	U
TGGT1_025470	119	12785	10.7	7	469.422	5	46.2	0	0	0	0	organism=Toxoplasma_gondii_GT1 | product=conserved hypothetical protein | location=TGGT1_chrXII:3381742-3383132(-) | length=119	U
TGGT1_064850	172	19205	11.7	10	463.963	7	36	0	0	0	0	organism=Toxoplasma_gondii_GT1 | product=hypothetical protein | location=TGGT1_chrII:2660-3178(+) | length=172	U
TGGT1_017570	330	35915	9.1	19	459.464	15	23.6	0	0	0	0	organism=Toxoplasma_gondii_GT1 | product=conserved hypothetical protein | location=TGGT1_chrVIIa:2599468-2600460(-) | length=330	U
TGGT1_039300	150	17157	10.2	8	425.609	5	34.7	0	0	0	0	organism=Toxoplasma_gondii_GT1 | product=40S ribosomal protein S15, putative | location=TGGT1_chrV:882403-883841(-) | length=150	U
TGGT1_000480	383	43248	9.1	20	416.719	14	37.3	0	0	0	0	organism=Toxoplasma_gondii_GT1 | product=conserved hypothetical protein | location=TGGT1_chrIII:176076-178254(+) | length=383	U
TGGT1_051100	408	44753	8.5	21	410.744	14	38.7	0	0	0	0	organism=Toxoplasma_gondii_GT1 | product=conserved hypothetical protein | location=TGGT1_chrVI:889067-890293(-) | length=408	U
TGGT1_053780	317	34949	8.7	16	402.784	12	37.5	0	0	0	0	organism=Toxoplasma_gondii_GT1 | product=hypothetical protein | location=TGGT1_chrII:1483115-1484612(+) | length=317	U
TGGT1_003280	479	51529	9.6	24	399.841	15	32.2	0	0	0	0	organism=Toxoplasma_gondii_GT1 | product=hypothetical protein | location=TGGT1_chrIII:1383123-1384562(-) | length=479	U
TGGT1_037870	120	12977	6	6	399.008	5	31.7	0	0	0	0	organism=Toxoplasma_gondii_GT1 | product=dense granule protein 5 precursor, putative | location=TGGT1_chrV:1753897-1754259(+) | length=120	U
TGGT1_004030	662	73088	5.7	33	397.803	25	41.5	0	0	0	0	organism=Toxoplasma_gondii_GT1 | product=conserved hypothetical protein | location=TGGT1_chrIII:1749946-1753906(+) | length=662	U
TGGT1_082100	952	104936	5.9	47	393.979	32	35.9	0	0	0	0	organism=Toxoplasma_gondii_GT1 | product=heat shock protein 70kD, putative | location=TGGT1_chrX:1247584-1250442(-) | length=952	U
TGGT1_028360	2047	226282	5.3	101	393.745	81	46.9	0	0	0	0	organism=Toxoplasma_gondii_GT1 | product=conserved hypothetical protein | location=TGGT1_chrXII:2029672-2041020(-) | length=2047	U
TGGT1_083640	1596	182334	5.9	77	385.008	62	34.3	0	0	0	0	organism=Toxoplasma_gondii_GT1 | product=serine/threonine protein phosphatase, putative | location=TGGT1_chrX:462405-468214(-) | length=1596	U
TGGT1_081550	378	42662	9.3	18	380.008	16	34.9	0	0	0	0	organism=Toxoplasma_gondii_GT1 | product=conserved hypothetical protein | location=TGGT1_chrX:1615232-1616368(+) | length=378	U
TGGT1_018350	331	36096	9.5	15	361.639	12	26	0	0	0	0	organism=Toxoplasma_gondii_GT1 | product=hypothetical protein | location=TGGT1_chrVIIa:3146242-3147237(-) | length=331	U
TGGT1_101680	838	92716	8.3	37	352.346	30	37	0	0	0	0	organism=Toxoplasma_gondii_GT1 | product=microtubule-binding protein, putative | location=TGGT1_chrXII:5017197-5022015(-) | length=838	U
TGGT1_068680	213	23906	5.7	9	337.19	8	34.7	0	0	0	0	organism=Toxoplasma_gondii_GT1 | product=conserved hypothetical protein | location=TGGT1_chrX:5723665-5725282(-) | length=213	U
TGGT1_053890	343	36977	9.8	14	325.721	11	31.8	0	0	0	0	organism=Toxoplasma_gondii_GT1 | product=conserved hypothetical protein | location=TGGT1_chrII:1486375-1487406(+) | length=343	U
TGGT1_085560	960	106575	9.7	39	324.194	31	30.9	0	0	0	0	organism=Toxoplasma_gondii_GT1 | product=conserved hypothetical protein | location=TGGT1_chrXI:361507-369250(+) | length=960	U
TGGT1_039660	643	72033	9.2	26	322.682	19	31.6	0	0	0	0	organism=Toxoplasma_gondii_GT1 | product=conserved hypothetical protein | location=TGGT1_chrV:771464-776153(-) | length=643	U
TGGT1_089840	309	35489	5.9	12	309.909	11	32	0	0	0	0	organism=Toxoplasma_gondii_GT1 | product=conserved hypothetical protein | location=TGGT1_chrXI:3006017-3006946(-) | length=309	U
TGGT1_052750	240	26892	7.7	9	299.256	6	26.7	0	0	0	0	organism=Toxoplasma_gondii_GT1 | product=glycoprotein 25l, putative | location=TGGT1_chrVI:63992-66495(-) | length=240	U
TGGT1_108780	190	20149	4.3	7	294.006	7	26.3	0	0	0	0	organism=Toxoplasma_gondii_GT1 | product=hypothetical protein | location=TGGT1_chrVIII:5309731-5310438(-) | length=190	U
TGGT1_116640	84	9583	10.7	3	285.006	3	27.4	0	0	0	0	organism=Toxoplasma_gondii_GT1 | product=60S ribosomal protein L38, putative | location=TGGT1_chrVIII:1227184-1228590(+) | length=84	U
TGGT1_108850	538	58732	5.1	19	281.827	17	32.2	0	0	0	0	organism=Toxoplasma_gondii_GT1 | product=protein phosphatase 2C, putative | location=TGGT1_chrVIII:5276507-5282542(+) | length=538	U
TGGT1_115800	1948	207248	9.5	68	278.568	51	44.2	0	0	0	0	organism=Toxoplasma_gondii_GT1 | product=hypothetical protein | location=TGGT1_chrVIII:1668504-1674884(-) | length=1948	U
TGGT1_004270	267	28527	10.8	9	268.994	5	12.7	0	0	0	0	organism=Toxoplasma_gondii_GT1 | product=P35 surface protein, putative | location=TGGT1_chrIII:1895005-1895808(+) | length=267	U
TGGT1_010300	628	69590	9.7	21	266.853	20	33.4	0	0	0	0	organism=Toxoplasma_gondii_GT1 | product=diacylglycerol kinase, putative | location=TGGT1_chrVIIb:2688624-2692842(+) | length=628	U
TGGT1_056690	120	14356	10.7	4	266.006	4	27.5	0	0	0	0	organism=Toxoplasma_gondii_GT1 | product=60S ribosomal protein L31, putative | location=TGGT1_chrIX:337330-338699(+) | length=120	U
TGGT1_069040	218	24567	6.6	7	256.244	7	31.2	0	0	0	0	organism=Toxoplasma_gondii_GT1 | product=conserved hypothetical protein | location=TGGT1_chrX:5492379-5493399(-) | length=218	U
TGGT1_099190	784	84386	7.2	25	254.47	19	31.6	0	0	0	0	organism=Toxoplasma_gondii_GT1 | product=conserved hypothetical protein | location=TGGT1_chrXI:6413113-6415851(-) | length=784	U
TGGT1_085720	315	34527	9.6	10	253.339	10	39	0	0	0	0	organism=Toxoplasma_gondii_GT1 | product=conserved hypothetical protein | location=TGGT1_chrXI:402694-403641(-) | length=315	U
TGGT1_088710	792	86107	6.6	23	231.747	18	30.6	0	0	0	0	organism=Toxoplasma_gondii_GT1 | product=conserved hypothetical protein | location=TGGT1_chrXI:2280046-2284354(-) | length=792	U
TGGT1_102940	318	35310	5.4	9	225.854	7	31.1	0	0	0	0	organism=Toxoplasma_gondii_GT1 | product=GRA9 protein, putative | location=TGGT1_chrXII:5508967-5510540(+) | length=318	U
TGGT1_087060	601	64975	5.8	17	225.729	13	31.9	0	0	0	0	organism=Toxoplasma_gondii_GT1 | product=conserved hypothetical protein | location=TGGT1_chrXI:1180355-1184367(+) | length=601	U
TGGT1_088300	214	24209	8.4	6	223.743	6	33.2	0	0	0	0	organism=Toxoplasma_gondii_GT1 | product=RAB-2,4,14, putative | location=TGGT1_chrXI:2006943-2011436(+) | length=214	U
TGGT1_108120	865	94293	7.2	24	221.415	23	30.3	0	0	0	0	organism=Toxoplasma_gondii_GT1 | product=conserved hypothetical protein | location=TGGT1_chrVIII:5680127-5683288(+) | length=865	U
TGGT1_052810	1239	137305	8.6	34	218.988	26	23.1	0	0	0	0	organism=Toxoplasma_gondii_GT1 | product=thioredoxin, putative | location=TGGT1_chrVI:19923-28464(-) | length=1239	U
TGGT1_121860	643	70797	6.2	17	210.984	14	19	0	0	0	0	organism=Toxoplasma_gondii_GT1 | product=kelch motif domain-containing protein, putative | location=TGGT1_chrIV:1005451-1012242(+) | length=643	U
TGGT1_051970	685	70759	9.6	18	209.698	15	39.6	0	0	0	0	organism=Toxoplasma_gondii_GT1 | product=conserved hypothetical protein | location=TGGT1_chrVI:399253-401310(-) | length=685	U
TGGT1_028540	577	63756	7.3	15	207.457	12	22.9	0	0	0	0	organism=Toxoplasma_gondii_GT1 | product=conserved hypothetical protein | location=TGGT1_chrXII:1931263-1933921(+) | length=577	U
TGGT1_114920	664	70625	4.6	17	204.311	12	28.5	0	0	0	0	organism=Toxoplasma_gondii_GT1 | product=conserved hypothetical protein | location=TGGT1_chrVIII:2184395-2187050(+) | length=664	U
TGGT1_125900	237	27396	9.2	6	202.03	5	16.5	0	0	0	0	organism=Toxoplasma_gondii_GT1 | product=conserved hypothetical protein | location=TGGT1_chrX:6715417-6716590(+) | length=237	U
TGGT1_117710	568	60506	10.1	14	196.694	11	24.8	0	0	0	0	organism=Toxoplasma_gondii_GT1 | product=conserved hypothetical protein | location=TGGT1_chrVIII:663615-667707(-) | length=568	U
TGGT1_028490	82	9092	8.4	2	194.638	2	25.6	0	0	0	0	organism=Toxoplasma_gondii_GT1 | product=40S ribosomal protein S27, putative | location=TGGT1_chrXII:1952203-1953803(+) | length=82	U
TGGT1_001270	535	60852	9.5	13	193.911	10	18.1	0	0	0	0	organism=Toxoplasma_gondii_GT1 | product=conserved hypothetical protein | location=TGGT1_chrIII:502783-504390(+) | length=535	U
TGGT1_050780	741	77320	10.8	18	193.85	14	30.2	0	0	0	0	organism=Toxoplasma_gondii_GT1 | product=conserved hypothetical protein | location=TGGT1_chrVI:1041196-1043823(+) | length=741	U
TGGT1_016200	606	66667	8.5	14	184.36	11	16	0	0	0	0	organism=Toxoplasma_gondii_GT1 | product=DnaJ domain-containing protein, putative | location=TGGT1_chrVIIa:1733847-1741700(-) | length=606	U
TGGT1_095330	175	19500	6.3	4	182.404	3	14.9	0	0	0	0	organism=Toxoplasma_gondii_GT1 | product=microsomal signal peptidase 23 kD subunit, putative | location=TGGT1_chrXII:282270-283210(-) | length=175	U
TGGT1_087110	219	24709	4.9	5	182.196	5	31.1	0	0	0	0	organism=Toxoplasma_gondii_GT1 | product=conserved hypothetical protein | location=TGGT1_chrXI:1203845-1205877(+) | length=219	U
TGGT1_123330	922	98962	5.1	21	181.761	20	35	0	0	0	0	organism=Toxoplasma_gondii_GT1 | product=conserved hypothetical protein | location=TGGT1_chrIV:1693499-1696267(+) | length=922	U
TGGT1_065030	179	19638	6.5	4	178.328	4	20.1	0	0	0	0	organism=Toxoplasma_gondii_GT1 | product=18 kDa cyclophilin, putative | location=TGGT1_chrII:41743-43614(+) | length=179	U
TGGT1_050750	553	61602	6.7	12	173.168	10	32.7	0	0	0	0	organism=Toxoplasma_gondii_GT1 | product=protein kinase, putative | location=TGGT1_chrVI:1063769-1066169(+) | length=553	U
TGGT1_033700	187	22160	11.2	4	170.699	4	10.7	0	0	0	0	organism=Toxoplasma_gondii_GT1 | product=60S ribosomal protein L19, putative | location=TGGT1_chrIX:2347551-2350105(-) | length=187	U
TGGT1_051090	1286	143462	8.1	27	167.546	21	18.7	0	0	0	0	organism=Toxoplasma_gondii_GT1 | product=galactosyltransferase, putative | location=TGGT1_chrVI:893170-901370(+) | length=1286	U
TGGT1_124810	239	26330	10.4	5	166.949	5	27.6	0	0	0	0	organism=Toxoplasma_gondii_GT1 | product=conserved hypothetical protein | location=TGGT1_chrX:6200963-6201682(+) | length=239	U
TGGT1_016180	438	49539	9.9	9	163.976	8	17.8	0	0	0	0	organism=Toxoplasma_gondii_GT1 | product=conserved hypothetical protein | location=TGGT1_chrVIIa:1724632-1726574(+) | length=438	U
TGGT1_007400	146	16802	10.4	3	163.976	3	20.5	0	0	0	0	organism=Toxoplasma_gondii_GT1 | product=ribosomal protein L27, putative | location=TGGT1_chrVIIb:1084280-1085983(+) | length=146	U
TGGT1_005300	493	52272	6.5	10	161.87	9	33.3	0	0	0	0	organism=Toxoplasma_gondii_GT1 | product=conserved hypothetical protein | location=TGGT1_chrVIIa:4403421-4405465(-) | length=493	U
TGGT1_095830	545	59192	9.6	11	161.068	9	16.1	0	0	0	0	organism=Toxoplasma_gondii_GT1 | product=conserved hypothetical protein | location=TGGT1_chrXII:397289-400237(-) | length=545	U
TGGT1_011820	397	44619	6.9	8	160.809	8	28.5	0	0	0	0	organism=Toxoplasma_gondii_GT1 | product=DnaJ domain-containing protein, putative | location=TGGT1_chrVIIb:3444024-3445610(-) | length=397	U
TGGT1_072940	553	61837	8	11	158.737	11	24.6	0	0	0	0	organism=Toxoplasma_gondii_GT1 | product=non-transmembrane antigen, putative | location=TGGT1_chrVIIa:458436-460730(+) | length=553	U
TGGT1_087780	303	31932	10.3	6	158.023	5	14.2	0	0	0	0	organism=Toxoplasma_gondii_GT1 | product=fibrillarin, putative | location=TGGT1_chrXI:1678583-1680168(-) | length=303	U
TGGT1_068050	566	59766	8.5	11	155.092	9	11	0	0	0	0	organism=Toxoplasma_gondii_GT1 | product=conserved hypothetical protein | location=TGGT1_chrX:7208884-7210791(+) | length=566	U
TGGT1_111950	258	28037	6.4	5	154.654	5	29.1	0	0	0	0	organism=Toxoplasma_gondii_GT1 | product=conserved hypothetical protein | location=TGGT1_chrVIII:3811638-3813177(+) | length=258	U
TGGT1_111750	516	57506	9.7	10	154.654	8	20.7	0	0	0	0	organism=Toxoplasma_gondii_GT1 | product=conserved hypothetical protein | location=TGGT1_chrVIII:3958092-3959642(-) | length=516	U
TGGT1_125960	671	72983	5.3	13	154.608	11	23.2	0	0	0	0	organism=Toxoplasma_gondii_GT1 | product=hypothetical protein | location=TGGT1_chrX:6751141-6753742(+) | length=671	U
TGGT1_088350	742	81843	7.3	14	150.569	14	27.2	0	0	0	0	organism=Toxoplasma_gondii_GT1 | product=nucleoredoxin, putative | location=TGGT1_chrXI:2043563-2051121(-) | length=742	U
TGGT1_115410	108	11662	9.3	2	147.781	2	25.9	0	0	0	0	organism=Toxoplasma_gondii_GT1 | product=60S ribosomal protein L30, putative | location=TGGT1_chrVIII:1962058-1963881(-) | length=108	U
TGGT1_030820	164	18832	9.3	3	145.979	3	12.2	0	0	0	0	organism=Toxoplasma_gondii_GT1 | product=hypothetical protein | location=TGGT1_chrXII:664976-665470(+) | length=164	U
TGGT1_108460	711	79950	7.2	13	145.91	12	21.4	0	0	0	0	organism=Toxoplasma_gondii_GT1 | product=phosphatidylserine decarboxylase proenzyme, putative | location=TGGT1_chrVIII:5535205-5541603(-) | length=711	U
TGGT1_016910	168	18357	10.4	3	142.503	2	16.7	0	0	0	0	organism=Toxoplasma_gondii_GT1 | product=hypothetical protein | location=TGGT1_chrVIIa:2191702-2192208(-) | length=168	U
TGGT1_010920	685	74550	7.2	12	139.799	11	22.3	0	0	0	0	organism=Toxoplasma_gondii_GT1 | product=lectin-domain protein, putative | location=TGGT1_chrVIIb:3077660-3082719(+) | length=685	U
TGGT1_122600	801	79085	8.2	14	139.479	10	13.5	0	0	0	0	organism=Toxoplasma_gondii_GT1 | product=conserved hypothetical protein | location=TGGT1_chrIV:1253854-1256259(-) | length=801	U
TGGT1_030210	757	82183	6.5	13	137.044	13	22.6	0	0	0	0	organism=Toxoplasma_gondii_GT1 | product=acetyltransferase domain-containing protein, putative | location=TGGT1_chrXII:1075721-1081338(-) | length=757	U
TGGT1_043780	544	61306	4.9	9	132.025	8	18.8	0	0	0	0	organism=Toxoplasma_gondii_GT1 | product=conserved hypothetical protein | location=TGGT1_chrVIIb:478216-482884(-) | length=544	U
TGGT1_011750	547	60746	8.3	9	131.301	9	17.9	0	0	0	0	organism=Toxoplasma_gondii_GT1 | product=conserved hypothetical protein | location=TGGT1_chrVIIb:3410017-3412856(-) | length=547	U
TGGT1_026530	365	40926	4.8	6	131.181	6	24.9	0	0	0	0	organism=Toxoplasma_gondii_GT1 | product=conserved hypothetical protein | location=TGGT1_chrXII:2906355-2909996(+) | length=365	U
TGGT1_098420	183	20036	6.5	3	130.822	2	18	0	0	0	0	organism=Toxoplasma_gondii_GT1 | product=conserved hypothetical protein | location=TGGT1_chrXI:5934555-5935106(+) | length=183	U
TGGT1_033840	921	100228	7.9	15	129.97	15	16.2	0	0	0	0	organism=Toxoplasma_gondii_GT1 | product=conserved hypothetical protein | location=TGGT1_chrIX:2303706-2309060(+) | length=921	U
TGGT1_065230	247	27258	9.7	4	129.233	3	12.1	0	0	0	0	organism=Toxoplasma_gondii_GT1 | product=conserved hypothetical protein | location=TGGT1_chrII:203934-206081(-) | length=247	U
TGGT1_025650	312	33676	9.1	5	127.887	4	16	0	0	0	0	organism=Toxoplasma_gondii_GT1 | product=thioredoxin, putative | location=TGGT1_chrXII:3319970-3322086(-) | length=312	U
TGGT1_068660	259	28505	9	4	123.246	4	26.3	0	0	0	0	organism=Toxoplasma_gondii_GT1 | product=conserved hypothetical protein | location=TGGT1_chrX:5732609-5734771(+) | length=259	U
TGGT1_071440	195	22351	9.7	3	122.772	3	7.2	0	0	0	0	organism=Toxoplasma_gondii_GT1 | product=40S ribosomal protein S15A, putative | location=TGGT1_chrX:4330375-4332149(+) | length=195	U
TGGT1_126200	391	43330	9.1	6	122.458	6	15.1	0	0	0	0	organism=Toxoplasma_gondii_GT1 | product=conserved hypothetical protein | location=TGGT1_chrX:6850844-6852019(+) | length=391	U
TGGT1_080260	401	45415	9.2	6	119.404	5	13.5	0	0	0	0	organism=Toxoplasma_gondii_GT1 | product=conserved hypothetical protein | location=TGGT1_chrX:2387630-2388835(+) | length=401	U
TGGT1_006790	603	67108	7.2	9	119.107	7	10.4	0	0	0	0	organism=Toxoplasma_gondii_GT1 | product=conserved hypothetical protein | location=TGGT1_chrVIIa:647296-650231(-) | length=603	U
TGGT1_074520	603	62201	6.4	9	119.107	9	19.4	0	0	0	0	organism=Toxoplasma_gondii_GT1 | product=conserved hypothetical protein | location=TGGT1_chrIa:725236-727047(-) | length=603	U
TGGT1_011620	608	69054	9.6	9	118.127	8	21.1	0	0	0	0	organism=Toxoplasma_gondii_GT1 | product=protein kinase domain-containing protein, putative | location=TGGT1_chrVIIb:3324308-3326134(-) | length=608	U
TGGT1_029370	412	45147	8.9	6	116.216	6	18	0	0	0	0	organism=Toxoplasma_gondii_GT1 | product=hypothetical protein | location=TGGT1_chrXII:1510908-1514710(-) | length=412	U
TGGT1_004150	413	45523	9.4	6	115.935	6	11.6	0	0	0	0	organism=Toxoplasma_gondii_GT1 | product=conserved hypothetical protein | location=TGGT1_chrIII:1837893-1839840(-) | length=413	U
TGGT1_065640	1243	130531	5.5	18	115.562	16	24.3	0	0	0	0	organism=Toxoplasma_gondii_GT1 | product=conserved hypothetical protein | location=TGGT1_chrII:551432-557388(+) | length=1243	U
TGGT1_081220	1199	132568	6	17	113.147	14	16.6	0	0	0	0	organism=Toxoplasma_gondii_GT1 | product=sphingomyelin phosphodiesterase, putative | location=TGGT1_chrX:1761783-1775871(-) | length=1199	U
TGGT1_056700	287	31512	5.3	4	111.222	4	18.5	0	0	0	0	organism=Toxoplasma_gondii_GT1 | product=40S ribosomal protein SA, putative | location=TGGT1_chrIX:342951-345290(-) | length=287	U
TGGT1_009010	174	19361	11.4	2	110.452	2	11.5	0	0	0	0	organism=Toxoplasma_gondii_GT1 | product=histone H3, putative | location=TGGT1_chrVIIb:1812162-1812796(+) | length=174	group-3
TGGT1_028980	115	13291	10.9	2	110.452	2	17.4	0	0	0	0	organism=Toxoplasma_gondii_GT1 | product=histone H3.3 variant, putative | location=TGGT1_chrXII:1678177-1678587(+) | length=115	group-3
TGGT1_109930	146	14801	7.8	2	109.317	2	17.8	0	0	0	0	organism=Toxoplasma_gondii_GT1 | product=SRS34A (= SAG2A, P22) | location=TGGT1_chrVIII:4756911-4757471(+) | length=146	U
TGGT1_103530	878	98270	7.3	12	109.068	12	20.7	0	0	0	0	organism=Toxoplasma_gondii_GT1 | product=glucose-6-phosphate dehydrogenase, putative | location=TGGT1_chrXII:5894088-5907256(+) | length=878	U
TGGT1_028300	376	39010	9.2	5	106.119	5	20.2	0	0	0	0	organism=Toxoplasma_gondii_GT1 | product=oxidoreductase, putative | location=TGGT1_chrXII:2124927-2128664(+) | length=376	U
TGGT1_125200	230	26037	8.3	3	104.089	2	11.3	0	0	0	0	organism=Toxoplasma_gondii_GT1 | product=small GTP-binding protein domain-containing protein | location=TGGT1_chrX:6412479-6415371(+) | length=230	U
TGGT1_016440	544	58212	10	7	102.686	7	21.9	0	0	0	0	organism=Toxoplasma_gondii_GT1 | product=conserved hypothetical protein | location=TGGT1_chrVIIa:1912075-1913709(-) | length=544	U
TGGT1_033690	937	100589	7.2	12	102.201	12	19.6	0	0	0	0	organism=Toxoplasma_gondii_GT1 | product=conserved hypothetical protein | location=TGGT1_chrIX:2351542-2355324(+) | length=937	U
TGGT1_115710	869	96157	6.5	11	101.015	10	19.8	0	0	0	0	organism=Toxoplasma_gondii_GT1 | product=DnaJ domain-containing protein, putative | location=TGGT1_chrVIII:1782645-1794049(-) | length=869	U
TGGT1_088530	400	44729	9.2	5	99.7521	5	26	0	0	0	0	organism=Toxoplasma_gondii_GT1 | product=conserved hypothetical protein | location=TGGT1_chrXI:2166911-2168113(-) | length=400	U
TGGT1_125360	330	34573	4.4	4	96.7293	4	8.8	0	0	0	0	organism=Toxoplasma_gondii_GT1 | product=MIC2-associated protein, putative | location=TGGT1_chrX:6529802-6531987(+) | length=330	U
TGGT1_107390	508	53543	6.1	6	94.2539	5	13.4	0	0	0	0	organism=Toxoplasma_gondii_GT1 | product=glyceraldehyde-3-phosphate dehydrogenase, putative | location=TGGT1_chrVIII:6002307-6004755(-) | length=508	U
TGGT1_002260	256	27947	9	3	93.5176	3	21.1	0	0	0	0	organism=Toxoplasma_gondii_GT1 | product=conserved hypothetical protein | location=TGGT1_chrIII:810799-811569(+) | length=256	U
TGGT1_081170	343	39411	9.2	4	93.0632	3	7.6	0	0	0	0	organism=Toxoplasma_gondii_GT1 | product=cAMP-dependent protein kinase catalytic subunit, putative | location=TGGT1_chrX:1796824-1798567(+) | length=343	U
TGGT1_008060	266	29284	10.3	3	90.0019	3	23.7	0	0	0	0	organism=Toxoplasma_gondii_GT1 | product=hypothetical protein | location=TGGT1_chrVIIb:1412548-1413722(+) | length=266	U
TGGT1_046140	363	38796	8.5	4	87.9357	4	16	0	0	0	0	organism=Toxoplasma_gondii_GT1 | product=p36 protein, putative | location=TGGT1_chrVI:2818455-2821029(+) | length=363	U
TGGT1_034420	648	70813	9.1	7	86.2055	6	14.8	0	0	0	0	organism=Toxoplasma_gondii_GT1 | product=conserved hypothetical protein | location=TGGT1_chrIX:1825739-1827685(+) | length=648	U
TGGT1_108490	944	104633	5.7	10	84.5357	10	13	0	0	0	0	organism=Toxoplasma_gondii_GT1 | product=conserved hypothetical protein | location=TGGT1_chrVIII:5502278-5505797(-) | length=944	U
TGGT1_125690	192	22139	7.6	2	83.1267	2	15.6	0	0	0	0	organism=Toxoplasma_gondii_GT1 | product=small GTP-binding protein sar1, putative | location=TGGT1_chrX:6647957-6651048(-) | length=192	U
TGGT1_042510	1281	142777	6.8	13	80.9853	13	13	0	0	0	0	organism=Toxoplasma_gondii_GT1 | product=guanylate binding protein, putative | location=TGGT1_chrIX:4197506-4208510(+) | length=1281	U
TGGT1_096445	690	75177	6.4	7	80.9582	7	13	0	0	0	0	organism=Toxoplasma_gondii_GT1 | product=hypothetical protein | location=TGGT1_chrII:1968766-1970838(-) | length=690	U
TGGT1_081890	297	33286	8.9	3	80.6077	2	6.7	0	0	0	0	organism=Toxoplasma_gondii_GT1 | product=conserved hypothetical protein | location=TGGT1_chrX:1356663-1360106(-) | length=297	U
TGGT1_101070	1206	135497	7.4	12	79.4046	12	12.3	0	0	0	0	organism=Toxoplasma_gondii_GT1 | product=NAD-specific glutamate dehydrogenase, putative | location=TGGT1_chrXII:4553444-4563966(+) | length=1206	U
TGGT1_090980	423	45599	7.2	4	75.4626	3	14.7	0	0	0	0	organism=Toxoplasma_gondii_GT1 | product=branched-chain alpha-keto acid dehydrogenase, putative | location=TGGT1_chrXI:3672315-3675942(+) | length=423	U
TGGT1_069060	214	23821	7.7	2	74.581	2	17.8	0	0	0	0	organism=Toxoplasma_gondii_GT1 | product=conserved hypothetical protein | location=TGGT1_chrX:5490396-5491040(-) | length=214	U
TGGT1_113250	323	35072	9.8	3	74.1192	3	11.1	0	0	0	0	organism=Toxoplasma_gondii_GT1 | product=mitochondrial 2-oxoglutarate/malate carrier protein, putative | location=TGGT1_chrVIII:3046243-3048856(+) | length=323	U
TGGT1_030300	431	46606	6.9	4	74.0619	3	10.9	0	0	0	0	organism=Toxoplasma_gondii_GT1 | product=acid phosphatase, putative | location=TGGT1_chrXII:1008433-1011319(-) | length=431	U
TGGT1_022780	218	23416	8.1	2	73.2125	2	19.3	0	0	0	0	organism=Toxoplasma_gondii_GT1 | product=conserved hypothetical protein | location=TGGT1_chrIb:1432539-1434037(+) | length=218	U
TGGT1_019450	769	82620	4.8	7	72.6413	6	10.5	0	0	0	0	organism=Toxoplasma_gondii_GT1 | product=microneme protein, putative | location=TGGT1_chrVIIa:3774278-3777542(-) | length=769	U
TGGT1_072560	223	24664	8.3	2	71.571	2	9	0	0	0	0	organism=Toxoplasma_gondii_GT1 | product=conserved hypothetical protein | location=TGGT1_chrVIIa:101696-104540(-) | length=223	U
TGGT1_032320	336	37194	7	3	71.2515	3	14.9	0	0	0	0	organism=Toxoplasma_gondii_GT1 | product=conserved hypothetical protein | location=TGGT1_chrIX:2928514-2933612(+) | length=336	U
TGGT1_053720	454	51172	9.1	4	70.3098	4	7.9	0	0	0	0	organism=Toxoplasma_gondii_GT1 | product=conserved hypothetical protein | location=TGGT1_chrII:1431736-1434446(-) | length=454	U
TGGT1_069840	570	64265	9.9	5	70.0015	5	13.7	0	0	0	0	organism=Toxoplasma_gondii_GT1 | product=KH domain-containing protein, putative | location=TGGT1_chrX:5111456-5117751(+) | length=570	U
TGGT1_084200	230	24273	7.1	2	69.3928	2	13.9	0	0	0	0	organism=Toxoplasma_gondii_GT1 | product=conserved hypothetical protein | location=TGGT1_chrX:213690-215345(+) | length=230	U
TGGT1_086550	578	64102	5.8	5	69.0326	5	15.7	0	0	0	0	organism=Toxoplasma_gondii_GT1 | product=calnexin, putative | location=TGGT1_chrXI:868261-873894(+) | length=578	U
TGGT1_008540	234	26841	4.9	2	68.2066	2	8.1	0	0	0	0	organism=Toxoplasma_gondii_GT1 | product=conserved hypothetical protein | location=TGGT1_chrVIIb:1583428-1584919(-) | length=234	U
TGGT1_007710	1409	155841	8.5	12	67.9645	12	14.4	0	0	0	0	organism=Toxoplasma_gondii_GT1 | product=lipase domain-containing protein, putative | location=TGGT1_chrVIIb:1295749-1303707(-) | length=1409	U
TGGT1_108520	473	52165	8.8	4	67.4856	3	4.7	0	0	0	0	organism=Toxoplasma_gondii_GT1 | product=protein transport protein Sec61 alpha subunit isoform, putative | location=TGGT1_chrVIII:5483630-5488173(-) | length=473	U
TGGT1_102640	714	76816	10.4	6	67.0602	4	6.7	0	0	0	0	organism=Toxoplasma_gondii_GT1 | product=conserved hypothetical protein | location=TGGT1_chrXII:5395664-5399054(-) | length=714	U
TGGT1_092760	358	37240	6.1	3	66.8729	3	15.1	0	0	0	0	organism=Toxoplasma_gondii_GT1 | product=SRS52A | location=TGGT1_chrXI:4262932-4264672(+) | length=358	U
TGGT1_116580	598	64817	7.2	5	66.7238	4	10.2	0	0	0	0	organism=Toxoplasma_gondii_GT1 | product=conserved hypothetical protein | location=TGGT1_chrVIII:1253554-1258900(+) | length=598	U
TGGT1_088770	244	27646	7	2	65.4112	2	13.1	0	0	0	0	organism=Toxoplasma_gondii_GT1 | product=uracil phosphoribosyltransferase, putative | location=TGGT1_chrXI:2329099-2333187(+) | length=244	U
TGGT1_078320	245	27318	5.1	2	65.1442	2	9	0	0	0	0	organism=Toxoplasma_gondii_GT1 | product=conserved hypothetical protein | location=TGGT1_chrX:3379624-3380361(-) | length=245	U
TGGT1_078540	622	68948	6.7	5	64.1492	5	13.3	0	0	0	0	organism=Toxoplasma_gondii_GT1 | product=thioredoxin, putative | location=TGGT1_chrX:3297277-3299145(-) | length=622	U
TGGT1_105180	628	69576	6	5	63.5364	5	11	0	0	0	0	organism=Toxoplasma_gondii_GT1 | product=nucleoside-triphosphatase I, putative | location=TGGT1_chrXII:6736751-6738637(+) | length=628	U
TGGT1_081730	380	42739	9.7	3	63.0013	3	8.9	0	0	0	0	organism=Toxoplasma_gondii_GT1 | product=conserved hypothetical protein | location=TGGT1_chrX:1463710-1468658(-) | length=380	U
TGGT1_068740	255	29183	9	2	62.5895	2	10.6	0	0	0	0	organism=Toxoplasma_gondii_GT1 | product=conserved hypothetical protein | location=TGGT1_chrX:5694282-5695049(-) | length=255	U
TGGT1_042790	385	41773	7.1	3	62.1831	3	8.1	0	0	0	0	organism=Toxoplasma_gondii_GT1 | product=SRS57 (= SAG3, P43) | location=TGGT1_chrXII:547452-548609(-) | length=385	U
TGGT1_092100	258	30122	10.4	2	61.8618	2	10.5	0	0	0	0	organism=Toxoplasma_gondii_GT1 | product=riboxomal protein L30/L7E / wx protein, putative | location=TGGT1_chrXI:3925897-3929621(+) | length=258	U
TGGT1_017990	387	42988	9.5	3	61.8618	3	9.3	0	0	0	0	organism=Toxoplasma_gondii_GT1 | product=conserved hypothetical protein | location=TGGT1_chrVIIa:2918354-2919517(-) | length=387	U
TGGT1_063520	388	42233	8.5	3	61.7023	3	9.3	0	0	0	0	organism=Toxoplasma_gondii_GT1 | product=hypothetical protein | location=TGGT1_chrVIIa:1399597-1402740(+) | length=388	U
TGGT1_073950	390	44900	6.4	3	61.3859	3	12.1	0	0	0	0	organism=Toxoplasma_gondii_GT1 | product=translocation protein Sec62, putative | location=TGGT1_chrIa:429867-436365(-) | length=390	U
TGGT1_068890	264	29359	8.7	2	60.4558	2	9.8	0	0	0	0	organism=Toxoplasma_gondii_GT1 | product=hypothetical protein | location=TGGT1_chrX:5601454-5602248(-) | length=264	U
TGGT1_096440	2553	273586	6.8	19	59.3902	19	11.2	0	0	0	0	organism=Toxoplasma_gondii_GT1 | product=conserved hypothetical protein | location=TGGT1_chrII:1973054-1985488(-) | length=2553	U
TGGT1_063780	415	45178	6.3	3	57.688	3	10.8	0	0	0	0	organism=Toxoplasma_gondii_GT1 | product=conserved hypothetical protein | location=TGGT1_chrVIIa:1491579-1495000(-) | length=415	U
TGGT1_025500	277	30454	7.9	2	57.6185	2	14.1	0	0	0	0	organism=Toxoplasma_gondii_GT1 | product=conserved hypothetical protein | location=TGGT1_chrXII:3370858-3371691(+) | length=277	U
TGGT1_000400	554	62087	9.8	4	57.6185	4	11.6	0	0	0	0	organism=Toxoplasma_gondii_GT1 | product=ADP-ribosylation factor, arf, putative | location=TGGT1_chrIII:115640-119135(-) | length=554	U
TGGT1_063760	554	62342	9.2	4	57.6185	4	8.8	0	0	0	0	organism=Toxoplasma_gondii_GT1 | product=rhoptry protein / protein kinase domain-containing protein, putative | location=TGGT1_chrVIIa:1482563-1484227(-) | length=554	U
TGGT1_049900	281	31851	8.9	2	56.7983	2	13.9	0	0	0	0	organism=Toxoplasma_gondii_GT1 | product=1-acyl-sn-glycerol-3-phosphate acyltransferase, putative | location=TGGT1_chrVI:1487458-1490904(-) | length=281	U
TGGT1_021760	849	88311	9.7	6	56.3969	6	9.1	0	0	0	0	organism=Toxoplasma_gondii_GT1 | product=conserved hypothetical protein | location=TGGT1_chrIb:855711-859668(-) | length=849	U
TGGT1_080990	1564	168772	8.7	11	56.1265	11	9.7	0	0	0	0	organism=Toxoplasma_gondii_GT1 | product=conserved hypothetical protein | location=TGGT1_chrX:1940670-1951540(+) | length=1564	U
TGGT1_033440	430	48917	8	3	55.6756	3	7.7	0	0	0	0	organism=Toxoplasma_gondii_GT1 | product=mu1 adaptin, putative | location=TGGT1_chrIX:2496703-2497995(+) | length=430	U
TGGT1_006760	430	48012	5.5	3	55.6756	3	6.5	0	0	0	0	organism=Toxoplasma_gondii_GT1 | product=eukaryotic peptide chain release factor subunit, putative | location=TGGT1_chrVIIa:611387-616770(-) | length=430	U
TGGT1_069800	465	50509	8.2	3	51.4849	2	8.8	0	0	0	0	organism=Toxoplasma_gondii_GT1 | product=eukaryotic translation initiation factor 2 gamma subunit, putative | location=TGGT1_chrX:5134180-5140444(+) | length=465	U
TGGT1_041290	2960	326992	8.5	19	51.224	19	10.7	0	0	0	0	organism=Toxoplasma_gondii_GT1 | product=conserved hypothetical protein | location=TGGT1_chrIX:4831889-4846175(-) | length=2960	U
TGGT1_027400	635	67488	8.7	4	50.2688	4	8.3	0	0	0	0	organism=Toxoplasma_gondii_GT1 | product=pyruvate dehydrogenase, putative | location=TGGT1_chrXII:2505578-2509892(+) | length=635	U
TGGT1_053260	479	52480	9.2	3	49.9802	3	7.7	0	0	0	0	organism=Toxoplasma_gondii_GT1 | product=RNA helicase-1, putative | location=TGGT1_chrIX:3898687-3900126(-) | length=479	U
TGGT1_046470	320	34679	7	2	49.876	2	9.7	0	0	0	0	organism=Toxoplasma_gondii_GT1 | product=conserved hypothetical protein | location=TGGT1_chrVI:2601544-2602506(+) | length=320	U
TGGT1_081860	970	108563	7	6	49.3619	6	9.1	0	0	0	0	organism=Toxoplasma_gondii_GT1 | product=hypothetical protein | location=TGGT1_chrX:1373184-1380991(+) | length=970	U
TGGT1_080780	337	38157	9.5	2	47.36	2	7.4	0	0	0	0	organism=Toxoplasma_gondii_GT1 | product=phosphatidylserine decarboxylase proenzyme, putative | location=TGGT1_chrX:2108942-2112400(+) | length=337	U
TGGT1_009550	675	76760	5.9	4	47.2899	4	7.4	0	0	0	0	organism=Toxoplasma_gondii_GT1 | product=DnaJ domain-containing protein, putative | location=TGGT1_chrVIIb:2112740-2119303(-) | length=675	U
TGGT1_059880	507	57253	6.1	3	47.2199	3	7.5	0	0	0	0	organism=Toxoplasma_gondii_GT1 | product=calmodulin-domain protein kinase, putative | location=TGGT1_chrIV:2465331-2470688(+) | length=507	U
TGGT1_026720	343	37667	7.1	2	46.5316	2	8.2	0	0	0	0	organism=Toxoplasma_gondii_GT1 | product=lipopolysaccharide-induced transcription factor regulating tumor necrosis factor alpha, putative | location=TGGT1_chrXII:2799063-2801198(-) | length=343	U
TGGT1_071730	344	39000	5.2	2	46.3963	2	10.5	0	0	0	0	organism=Toxoplasma_gondii_GT1 | product=conserved hypothetical protein | location=TGGT1_chrX:4094642-4095676(-) | length=344	U
TGGT1_024800	518	55619	8.6	3	46.2172	3	6.9	0	0	0	0	organism=Toxoplasma_gondii_GT1 | product=conserved hypothetical protein | location=TGGT1_chrXII:3731833-3734157(-) | length=518	U
TGGT1_080250	691	76850	9.5	4	46.1949	4	10.9	0	0	0	0	organism=Toxoplasma_gondii_GT1 | product=conserved hypothetical protein | location=TGGT1_chrX:2390592-2394051(+) | length=691	U
TGGT1_105340	346	37374	7.1	2	46.1281	2	7.5	0	0	0	0	organism=Toxoplasma_gondii_GT1 | product=conserved hypothetical protein | location=TGGT1_chrXII:6867505-6868545(+) | length=346	U
TGGT1_047450	350	39592	9.4	2	45.601	2	9.7	0	0	0	0	organism=Toxoplasma_gondii_GT1 | product=elongation of very long chain fatty acids 4 protein, putative | location=TGGT1_chrVI:1996894-1999738(+) | length=350	U
TGGT1_107780	350	39833	5.3	2	45.601	2	6.6	0	0	0	0	organism=Toxoplasma_gondii_GT1 | product=conserved hypothetical protein | location=TGGT1_chrVIII:5791120-5792172(-) | length=350	U
TGGT1_078300	1941	221012	9.2	11	45.2251	11	6.9	0	0	0	0	organism=Toxoplasma_gondii_GT1 | product=conserved hypothetical protein | location=TGGT1_chrX:3392392-3403065(+) | length=1941	U
TGGT1_049360	713	77213	10.4	4	44.7695	4	9.5	0	0	0	0	organism=Toxoplasma_gondii_GT1 | product=conserved hypothetical protein | location=TGGT1_chrVI:1691709-1696896(+) | length=713	U
TGGT1_117890	548	59216	6.3	3	43.687	3	6	0	0	0	0	organism=Toxoplasma_gondii_GT1 | product=chaperonin containing t-complex protein 1, alpha subunit, tcpa, putative | location=TGGT1_chrVIII:495394-502113(-) | length=548	U
TGGT1_064610	369	40811	9.9	2	43.2529	2	7	0	0	0	0	organism=Toxoplasma_gondii_GT1 | product=beta-hydroxyacyl-ACP dehydratase, putative | location=TGGT1_chrIb:1744707-1745910(-) | length=369	U
TGGT1_118310	371	41091	6.6	2	43.0198	2	7	0	0	0	0	organism=Toxoplasma_gondii_GT1 | product=transaldolase, putative | location=TGGT1_chrVIII:198322-202012(-) | length=371	U
TGGT1_096470	557	62441	7.3	3	42.9811	3	7	0	0	0	0	organism=Toxoplasma_gondii_GT1 | product=conserved hypothetical protein | location=TGGT1_chrII:1937564-1942443(+) | length=557	U
TGGT1_041620	372	39168	9.6	2	42.9041	2	6.5	0	0	0	0	organism=Toxoplasma_gondii_GT1 | product=RNA binding protein, putative | location=TGGT1_chrIX:4671134-4675253(-) | length=372	U
TGGT1_063160	1306	140819	7.2	7	42.7727	7	8.8	0	0	0	0	organism=Toxoplasma_gondii_GT1 | product=conserved hypothetical protein | location=TGGT1_chrVIIa:1148967-1161590(-) | length=1306	U
TGGT1_001390	375	41455	9.4	2	42.5609	2	7.2	0	0	0	0	organism=Toxoplasma_gondii_GT1 | product=conserved hypothetical protein | location=TGGT1_chrIII:586512-587639(-) | length=375	U
TGGT1_101330	569	62179	5.6	3	42.0747	3	5.3	0	0	0	0	organism=Toxoplasma_gondii_GT1 | product=cysteine proteinase, putative | location=TGGT1_chrXII:4765302-4770874(-) | length=569	U
TGGT1_076460	586	63962	5.6	3	40.8541	3	8.2	0	0	0	0	organism=Toxoplasma_gondii_GT1 | product=M3 protein, putative | location=TGGT1_chrIX:1372582-1374342(-) | length=586	U
TGGT1_093940	394	44781	4.9	2	40.5085	2	3.8	0	0	0	0	organism=Toxoplasma_gondii_GT1 | product=conserved hypothetical protein | location=TGGT1_chrXI:4821999-4823183(-) | length=394	U
TGGT1_095150	394	44040	6.3	2	40.5085	2	6.6	0	0	0	0	organism=Toxoplasma_gondii_GT1 | product=elongation factor 1-gamma, putative | location=TGGT1_chrXII:232824-235424(+) | length=394	U
TGGT1_051010	604	65194	7	3	39.6366	3	8.1	0	0	0	0	organism=Toxoplasma_gondii_GT1 | product=D-3-phosphoglycerate dehydrogenase, putative | location=TGGT1_chrVI:944814-953582(-) | length=604	U
TGGT1_068770	417	46201	6.5	2	38.2742	2	6	0	0	0	0	organism=Toxoplasma_gondii_GT1 | product=signal peptide peptidase domain-containing protein, putative | location=TGGT1_chrX:5667282-5671948(-) | length=417	U
TGGT1_022840	419	45105	6.2	2	38.0915	2	6.7	0	0	0	0	organism=Toxoplasma_gondii_GT1 | product=conserved hypothetical protein | location=TGGT1_chrIb:1482348-1483850(+) | length=419	U
TGGT1_076430	1064	119594	8.8	5	37.5008	5	7.5	0	0	0	0	organism=Toxoplasma_gondii_GT1 | product=conserved hypothetical protein | location=TGGT1_chrIX:1344666-1351635(+) | length=1064	U
TGGT1_096530	679	75165	8.6	3	35.2585	3	9.9	0	0	0	0	organism=Toxoplasma_gondii_GT1 | product=serine/threonine protein phosphatase, putative | location=TGGT1_chrII:1898495-1905348(-) | length=679	U
TGGT1_029010	466	50513	6.4	2	34.2496	2	6	0	0	0	0	organism=Toxoplasma_gondii_GT1 | product=eukaryotic porin domain-containing protein, putative | location=TGGT1_chrXII:1668512-1673704(+) | length=466	U
TGGT1_092270	704	77661	6.4	3	34.0064	2	6	0	0	0	0	organism=Toxoplasma_gondii_GT1 | product=conserved hypothetical protein | location=TGGT1_chrXI:4055127-4067426(-) | length=704	U
TGGT1_111500	470	49988	6.6	2	33.9582	2	6	0	0	0	0	organism=Toxoplasma_gondii_GT1 | product=transketolase, putative | location=TGGT1_chrVIII:4085695-4089516(+) | length=470	U
TGGT1_019750	1033	119141	8.8	4	30.9009	4	5.3	0	0	0	0	organism=Toxoplasma_gondii_GT1 | product=eukaryotic translation initiation factor 3 subunit, putative | location=TGGT1_chrVIIa:3835461-3843853(+) | length=1033	U
TGGT1_090170	526	57070	7.2	2	30.3428	2	7	0	0	0	0	organism=Toxoplasma_gondii_GT1 | product=conserved hypothetical protein | location=TGGT1_chrXI:3196243-3197823(+) | length=526	U
TGGT1_043160	539	59869	9.1	2	29.611	2	5.4	0	0	0	0	organism=Toxoplasma_gondii_GT1 | product=casein kinase II alpha subunit, putative | location=TGGT1_chrVIIb:828295-833334(+) | length=539	U
TGGT1_044090	810	90751	7.9	3	29.5562	3	5.1	0	0	0	0	organism=Toxoplasma_gondii_GT1 | product=glutamyl-tRNA synthetase, putative | location=TGGT1_chrVIIb:274373-282827(-) | length=810	U
TGGT1_001340	547	59736	7.4	2	29.1779	2	4.9	0	0	0	0	organism=Toxoplasma_gondii_GT1 | product=GPI transamidase, putative | location=TGGT1_chrIII:564698-566341(-) | length=547	U
TGGT1_018360	824	91391	4.9	3	29.054	3	9.2	0	0	0	0	organism=Toxoplasma_gondii_GT1 | product=protein phosphatase 2C, putative | location=TGGT1_chrVIIa:3152490-3159911(+) | length=824	U
TGGT1_099350	3029	327985	6.8	11	28.9805	11	6.2	0	0	0	0	organism=Toxoplasma_gondii_GT1 | product=conserved hypothetical protein | location=TGGT1_chrXI:6519992-6533348(+) | length=3029	U
TGGT1_018170	1123	120463	6.4	4	28.4245	4	5	0	0	0	0	organism=Toxoplasma_gondii_GT1 | product=conserved hypothetical protein | location=TGGT1_chrVIIa:3015189-3018581(-) | length=1123	U
TGGT1_095290	1404	157803	9.5	5	28.4194	5	4.6	0	0	0	0	organism=Toxoplasma_gondii_GT1 | product=conserved hypothetical protein | location=TGGT1_chrXII:260238-270807(-) | length=1404	U
TGGT1_111990	564	60235	5.3	2	28.2985	2	7.6	0	0	0	0	organism=Toxoplasma_gondii_GT1 | product=conserved hypothetical protein | location=TGGT1_chrVIII:3790141-3792892(-) | length=564	U
TGGT1_086050	1137	125485	4.9	4	28.0745	4	7	0	0	0	0	organism=Toxoplasma_gondii_GT1 | product=sushi domain-containing protein / SCR repeat-containing protein, putative | location=TGGT1_chrXI:617937-623111(+) | length=1137	U
TGGT1_051380	571	63902	8.5	2	27.9515	2	6	0	0	0	0	organism=Toxoplasma_gondii_GT1 | product=2-oxoisovalerate dehydrogenase, putative | location=TGGT1_chrVI:717002-722815(-) | length=571	U
TGGT1_045410	600	64046	4.7	2	26.6006	2	6.2	0	0	0	0	organism=Toxoplasma_gondii_GT1 | product=conserved hypothetical protein | location=TGGT1_chrVI:3344093-3345895(-) | length=600	U
TGGT1_064010	2110	228308	7.6	7	26.4745	7	5.3	0	0	0	0	organism=Toxoplasma_gondii_GT1 | product=conserved hypothetical protein | location=TGGT1_chrVIIa:1624455-1632012(-) | length=2110	U
TGGT1_087520	1817	192255	6.5	6	26.3517	6	6.2	0	0	0	0	organism=Toxoplasma_gondii_GT1 | product=conserved hypothetical protein | location=TGGT1_chrXI:1468990-1479309(+) | length=1817	U
TGGT1_011340	1835	200947	6	6	26.0932	6	4	0	0	0	0	organism=Toxoplasma_gondii_GT1 | product=suppressor of actin mutations 2/vacuolar sorting protein, putative | location=TGGT1_chrVIIb:3153199-3168327(+) | length=1835	U
TGGT1_016740	612	67289	7.2	2	26.079	2	4.9	0	0	0	0	organism=Toxoplasma_gondii_GT1 | product=dolichyl-di-phosphooligosaccharide-protein glycotransferase, putative | location=TGGT1_chrVIIa:2057657-2063735(+) | length=612	U
TGGT1_006340	619	71373	7.9	2	25.7841	2	5	0	0	0	0	organism=Toxoplasma_gondii_GT1 | product=conserved hypothetical protein | location=TGGT1_chrIII:2162119-2169632(+) | length=619	U
TGGT1_098470	941	100050	9	3	25.4416	3	4.3	0	0	0	0	organism=Toxoplasma_gondii_GT1 | product=KH domain-containing protein, putative | location=TGGT1_chrXI:5960500-5964533(-) | length=941	U
TGGT1_068400	942	101024	6.2	3	25.4145	3	5.8	0	0	0	0	organism=Toxoplasma_gondii_GT1 | product=protein phosphatase 2C, putative | location=TGGT1_chrX:5846934-5855455(+) | length=942	U
TGGT1_048390	1271	139787	6	4	25.1146	4	5.4	0	0	0	0	organism=Toxoplasma_gondii_GT1 | product=mannosyl-oligosaccharide glucosidase, putative | location=TGGT1_chrVI:1833402-1839077(+) | length=1271	U
TGGT1_032970	962	105891	5.9	3	24.8862	3	3.2	0	0	0	0	organism=Toxoplasma_gondii_GT1 | product=BNR/Asp-box repeat domain-containing protein, putative | location=TGGT1_chrIX:2662362-2671918(-) | length=962	U
TGGT1_050270	667	72224	5.7	2	23.9285	2	3.7	0	0	0	0	organism=Toxoplasma_gondii_GT1 | product=chaperonin-60kD, ch60, putative | location=TGGT1_chrVI:1339058-1342637(+) | length=667	U
TGGT1_033560	677	75343	8.2	2	23.5751	2	3.8	0	0	0	0	organism=Toxoplasma_gondii_GT1 | product=phosphoenolpyruvate carboxykinase, putative | location=TGGT1_chrIX:2424997-2428192(+) | length=677	U
TGGT1_048910	614	64703	10.2	2	23.2488	2	6.4	0	0	0	0	organism=Toxoplasma_gondii_GT1 | product=conserved hypothetical protein | location=TGGT1_chrVI:1714944-1727040(+) | length=614	group-4
TGGT1_049040	759	80921	9.6	2	23.2488	2	5.1	0	0	0	0	organism=Toxoplasma_gondii_GT1 | product=hypothetical protein | location=TGGT1_chrVI:1707962-1712570(+) | length=759	group-4
TGGT1_035040	689	77004	7.3	2	23.1645	2	3.3	0	0	0	0	organism=Toxoplasma_gondii_GT1 | product=tryptophanyl-tRNA synthetase, putative | location=TGGT1_chrIX:1536180-1540612(+) | length=689	U
TGGT1_002280	1042	117980	6.5	3	22.9755	3	3.8	0	0	0	0	organism=Toxoplasma_gondii_GT1 | product=valyl-tRNA synthetase, putative | location=TGGT1_chrIII:819264-829937(+) | length=1042	U
TGGT1_007360	707	76135	9.1	2	22.5747	2	4.5	0	0	0	0	organism=Toxoplasma_gondii_GT1 | product=conserved hypothetical protein | location=TGGT1_chrVIIb:1057293-1059416(-) | length=707	U
TGGT1_020190	735	78909	5.7	2	21.7147	2	3.7	0	0	0	0	organism=Toxoplasma_gondii_GT1 | product=serine/threonine protein kinase, putative | location=TGGT1_chrVIIa:4003100-4006483(+) | length=735	U
TGGT1_074940	1104	122891	5.9	3	21.6852	3	3.4	0	0	0	0	organism=Toxoplasma_gondii_GT1 | product=eukaryotic translation initiation factor 3 subunit, putative | location=TGGT1_chrIa:1010601-1017885(-) | length=1104	U
TGGT1_076450	2955	331685	8.8	8	21.6045	8	4.3	0	0	0	0	organism=Toxoplasma_gondii_GT1 | product=conserved hypothetical protein | location=TGGT1_chrIX:1354796-1370760(+) | length=2955	U
TGGT1_115460	1857	206029	6.8	5	21.4867	5	2.4	0	0	0	0	organism=Toxoplasma_gondii_GT1 | product=ubiquitin-associated domain-containing protein, putative | location=TGGT1_chrVIII:1916017-1926662(-) | length=1857	U
TGGT1_015340	755	82440	6.7	2	21.1395	2	6.2	0	0	0	0	organism=Toxoplasma_gondii_GT1 | product=conserved hypothetical protein | location=TGGT1_chrV:395113-398832(+) | length=755	U
TGGT1_096200	763	82694	9.5	2	20.9179	2	3.5	0	0	0	0	organism=Toxoplasma_gondii_GT1 | product=conserved hypothetical protein | location=TGGT1_chrII:2109870-2113910(+) | length=763	U
TGGT1_113930	801	88895	7.7	2	19.9255	2	2.9	0	0	0	0	organism=Toxoplasma_gondii_GT1 | product=ATP-dependent RNA helicase, putative | location=TGGT1_chrVIII:2688195-2691843(+) | length=801	U
TGGT1_122590	870	96397	8.5	2	18.3452	2	3	0	0	0	0	organism=Toxoplasma_gondii_GT1 | product=conserved hypothetical protein | location=TGGT1_chrIV:1247138-1253541(-) | length=870	U
TGGT1_074960	877	98179	6.7	2	18.1988	2	3.9	0	0	0	0	organism=Toxoplasma_gondii_GT1 | product=ribonucleoside-diphosphate reductase, large subunit, putative | location=TGGT1_chrIa:1035129-1040606(+) | length=877	U
TGGT1_018510	952	105160	8	2	16.7651	2	3.7	0	0	0	0	organism=Toxoplasma_gondii_GT1 | product=ribophorin I, putative | location=TGGT1_chrVIIa:3189082-3197207(-) | length=952	U
TGGT1_078970	970	108776	5.9	2	16.454	2	3.5	0	0	0	0	organism=Toxoplasma_gondii_GT1 | product=aminopeptidase N, putative | location=TGGT1_chrX:2991316-2999265(+) | length=970	U
TGGT1_033920	976	106034	6.7	2	16.3528	2	3.8	0	0	0	0	organism=Toxoplasma_gondii_GT1 | product=methionyl-tRNA synthetase, putative | location=TGGT1_chrIX:2218060-2222860(+) | length=976	U
TGGT1_000640	1030	115456	7.9	2	15.4955	2	2.6	0	0	0	0	organism=Toxoplasma_gondii_GT1 | product=Clp ATP-binding chain B1, putative | location=TGGT1_chrIII:263191-274721(+) | length=1030	U
TGGT1_092650	1061	121925	8.8	2	15.0427	2	2.5	0	0	0	0	organism=Toxoplasma_gondii_GT1 | product=conserved hypothetical protein | location=TGGT1_chrXI:4198397-4206427(+) | length=1061	U
TGGT1_020530	1103	126415	6.5	2	14.4699	2	4	0	0	0	0	organism=Toxoplasma_gondii_GT1 | product=isoleucine-tRNA synthetase, putative | location=TGGT1_chrIb:191363-206225(-) | length=1103	U
TGGT1_005680	1656	179368	9.8	3	14.4568	3	2.8	0	0	0	0	organism=Toxoplasma_gondii_GT1 | product=conserved hypothetical protein | location=TGGT1_chrVIIa:4237266-4242401(+) | length=1656	U
TGGT1_031480	1162	131077	6.4	2	13.7352	2	2.2	0	0	0	0	organism=Toxoplasma_gondii_GT1 | product=leucyl-tRNA synthetase, putative | location=TGGT1_chrIX:3594117-3605337(+) | length=1162	U
TGGT1_025910	1299	142606	5.2	2	12.2866	2	1.8	0	0	0	0	organism=Toxoplasma_gondii_GT1 | product=thrombospondin type 1 domain-containing protein, putative | location=TGGT1_chrXII:3188714-3198841(-) | length=1299	U
TGGT1_103910	1338	144663	6.2	2	11.9285	2	2.4	0	0	0	0	organism=Toxoplasma_gondii_GT1 | product=P-type ATPase, putative | location=TGGT1_chrXII:6008359-6020549(+) | length=1338	U
TGGT1_006060	1420	152340	7.8	2	11.2397	2	1.4	0	0	0	0	organism=Toxoplasma_gondii_GT1 | product=pyrophosphate-fructose 6-phosphate 1-phosphotransferase beta subunit, putative | location=TGGT1_chrVIIa:4045008-4051656(+) | length=1420	U
TGGT1_032170	1731	194475	6.1	2	9.2203	2	1.4	0	0	0	0	organism=Toxoplasma_gondii_GT1 | product=clathrin heavy chain, putative | location=TGGT1_chrIX:3019908-3032085(-) | length=1731	U
TGGT1_088920	2705	293710	5	3	8.85046	3	1.4	0	0	0	0	organism=Toxoplasma_gondii_GT1 | product=conserved hypothetical protein | location=TGGT1_chrXI:2451520-2467730(-) | length=2705	U
TGGT1_108100	2127	236133	9	2	7.50368	2	1.8	0	0	0	0	organism=Toxoplasma_gondii_GT1 | product=conserved hypothetical protein | location=TGGT1_chrVIII:5689219-5700169(-) | length=2127	U
TGGT1_084250	2496	258809	9.3	2	6.39436	2	2.6	0	0	0	0	organism=Toxoplasma_gondii_GT1 | product=hypothetical protein | location=TGGT1_chrX:179157-187789(-) | length=2496	U
TGGT1_068080	2934	312859	6.3	2	5.43979	2	1.5	0	0	0	0	organism=Toxoplasma_gondii_GT1 | product=lysine-specific histone demethylase, putative | location=TGGT1_chrX:7160811-7173147(-) | length=2934	U
TGGT1_031540	7440	799993	4.9	2	2.14521	2	0.4	0	0	0	0	organism=Toxoplasma_gondii_GT1 | product=conserved hypothetical protein | location=TGGT1_chrIX:3536589-3564054(+) | length=7440	U
TGGT1_116570	108	12167	10.2	0	0	0	0	3	918.609	3	32.4	organism=Toxoplasma_gondii_GT1 | product=conserved hypothetical protein | location=TGGT1_chrVIII:1262687-1263553(+) | length=108	U
TGGT1_116030	609	69597	5.2	0	0	0	0	8	434.416	6	13.5	organism=Toxoplasma_gondii_GT1 | product=membrane skeletal protein IMC1, putative | location=TGGT1_chrVIII:1513976-1516751(+) | length=609	U
TGGT1_103180	161	17468	5.4	0	0	0	0	2	410.806	2	16.1	organism=Toxoplasma_gondii_GT1 | product=translation initiation factor 5A2 | location=TGGT1_chrXII:5654828-5655313(-) | length=161	U
TGGT1_044320	183	19380	5.2	0	0	0	0	2	361.42	2	13.7	organism=Toxoplasma_gondii_GT1 | product=acyl carrier protein, putative | location=TGGT1_chrVIIb:203287-204765(-) | length=183	U
TGGT1_117560	283	30463	8.8	0	0	0	0	3	350.564	3	11.3	organism=Toxoplasma_gondii_GT1 | product=peroxiredoxin, putative | location=TGGT1_chrVIII:756278-758406(-) | length=283	U
TGGT1_098250	321	35147	6.3	0	0	0	0	3	309.065	2	8.7	organism=Toxoplasma_gondii_GT1 | product=receptor for activated C kinase, RACK protein, putative | location=TGGT1_chrXI:5805840-5809432(-) | length=321	U
TGGT1_116040	452	50172	6	0	0	0	0	4	292.654	4	12.2	organism=Toxoplasma_gondii_GT1 | product=conserved hypothetical protein | location=TGGT1_chrVIII:1510264-1512420(-) | length=452	U
TGGT1_043440	403	42137	12.2	0	0	0	0	3	246.178	3	8.2	organism=Toxoplasma_gondii_GT1 | product=conserved hypothetical protein | location=TGGT1_chrVIIb:639877-641906(-) | length=403	U
TGGT1_030800	505	56614	5.4	0	0	0	0	3	196.455	3	7.7	organism=Toxoplasma_gondii_GT1 | product=vacuolar ATP synthase subunit B, putative | location=TGGT1_chrXII:676476-679210(+) | length=505	U
TGGT1_025360	575	60914	6	0	0	0	0	3	172.539	3	8	organism=Toxoplasma_gondii_GT1 | product=heat shock protein, putative | location=TGGT1_chrXII:3454189-3458157(-) | length=575	U
TGGT1_105320	1019	108034	7.1	0	0	0	0	5	162.266	5	8	organism=Toxoplasma_gondii_GT1 | product=hypothetical protein | location=TGGT1_chrXII:6847692-6856475(-) | length=1019	U
TGGT1_100550	432	47819	9.7	0	0	0	0	2	153.101	2	4.6	organism=Toxoplasma_gondii_GT1 | product=rab9 and, putative | location=TGGT1_chrXII:4282087-4287267(-) | length=432	U
TGGT1_085550	456	49542	5.2	0	0	0	0	2	145.043	2	6.1	organism=Toxoplasma_gondii_GT1 | product=surface protein rhoptry, putative | location=TGGT1_chrXI:356339-357709(+) | length=456	U
TGGT1_064550	475	50952	8.4	0	0	0	0	2	139.242	2	3.4	organism=Toxoplasma_gondii_GT1 | product=conserved hypothetical protein | location=TGGT1_chrIb:1781849-1785361(+) | length=475	U
TGGT1_107040	475	52114	6.9	0	0	0	0	2	139.242	2	6.9	organism=Toxoplasma_gondii_GT1 | product=enolase, putative | location=TGGT1_chrVIII:6250080-6252158(-) | length=475	U
TGGT1_031760	791	87596	6.1	0	0	0	0	3	125.423	2	4.7	organism=Toxoplasma_gondii_GT1 | product=protein transport protein Sec23, putative | location=TGGT1_chrIX:3381460-3395565(-) | length=791	U
TGGT1_008270	560	59917	6.9	0	0	0	0	2	118.107	2	4.3	organism=Toxoplasma_gondii_GT1 | product=ATP synthase beta chain, putative | location=TGGT1_chrVIIb:1488549-1491650(-) | length=560	U
TGGT1_034430	657	72124	9	0	0	0	0	2	100.669	2	3.5	organism=Toxoplasma_gondii_GT1 | product=pyridine nucleotide-disulphide oxidoreductase, putative | location=TGGT1_chrIX:1815476-1823087(+) | length=657	U
TGGT1_052800	941	104042	7.6	0	0	0	0	2	70.2867	2	2.6	organism=Toxoplasma_gondii_GT1 | product=staphylococcal nuclease domain-containing protein | location=TGGT1_chrVI:31571-40410(+) | length=941	U
TGGT1_086650	1100	120786	6.6	0	0	0	0	2	60.1271	2	3.9	organism=Toxoplasma_gondii_GT1 | product=heat shock protein, putative | location=TGGT1_chrXI:943826-950370(+) | length=1100	U
TGGT1_079330	1382	150984	9.2	0	0	0	0	2	47.858	2	1.8	organism=Toxoplasma_gondii_GT1 | product=calmodulin-binding domain containing protein, putative | location=TGGT1_chrX:2875966-2882350(+) | length=1382	U
