# Supplementary material for: In Vivo Biotinylation of the Toxoplasma Parasitophorous Vacuole Reveals Novel Dense Granule Proteins Important for Parasite Growth and Pathogenesis
Source: mBio. 2016 Aug 2;7(4):e00808-16. doi: 10.1128/mBio.00808-16 (PMC4981711; doi:10.1128/mBio.00808-16)
Supplement: Table S3 — List of GRA13-BioID hits found by mass spectrometry. Known vacuolar components are shown in blue. Newly discovered GRAs found in this study are shown in red. Sheet 1 shows the experimental data set listed in rank order by NSAF score (excluding control hits, but including those hits shared by the experimental and control whose spectral count were greater than 2-fold higher under the experimental condition). Sheet 2 shows the full MS/MS data set: experimental, control, and shared set, along with NSAF × 105 scores and peptide counts. [file mbo004162909sd3.xlsx]

## Sheet: Experimental Dataset
Table S3 List of GRA13-BioID hits found by mass spectrometry
ToxoDB ver 7.3	ToxoDB Release 25	Description	Signal Peptide? (Hypotheticals)
TGGT1_087970	TGGT1_311720	HSP70 (BIP)
TGGT1_083030	TGGT1_227620	GRA2
TGGT1_123210	TGGT1_211680	protein disulfide isomerase (TgPDI)	yes
TGGT1_045380	TGGT1_244560	HSP90
TGGT1_058380	TGGT1_237880	GRA13
TGGT1_023000	TGGT1_209950	putative thioredoxin	yes
TGGT1_017550	TGGT1_203310	GRA7
TGGT1_114010	TGGT1_233460	SRS29B (SAG1)
TGGT1_108850	TGGT1_270320	Rhoptry PP2C
TGGT1_087110	TGGT1_310790	Hypothetical	yes
TGGT1_074500	TGGT1_294200	glucose-6-phosphate 1-dehydrogenase
TGGT1_111950	TGGT1_272660	Hypothetical	yes
TGGT1_108770	TGGT1_270240	MAG1
TGGT1_113990	TGGT1_233480	SRS29C
TGGT1_034740	TGGT1_288650	GRA12
TGGT1_082100	TGGT1_226830	DnaK family protein	yes
TGGT1_037270	TGGT1_285870	SRS20A
TGGT1_108780	TGGT1_270250	GRA1
TGGT1_118190	TGGT1_229480	putative calcium binding protein precursor	yes
TGGT1_052750	TGGT1_238100	emp24-domain-containing protein	yes
TGGT1_118730	TGGT1_229010	RON4
TGGT1_017570	TGGT1_203290	GRA34
TGGT1_051710	TGGT1_239260	Histone H4
TGGT1_046140	TGGT1_243730	ROP9
TGGT1_038055	TGGT1_286630	redoxin domain-containing protein	yes
TGGT1_004030	TGGT1_254470	MYR1
TGGT1_087090	TGGT1_310780	GRA4
TGGT1_052810	TGGT1_238040A	protein disulfide isomerase domain-containing protein	no
TGGT1_016200	TGGT1_204480	Thioredoxin domain-containing protein	no
TGGT1_125960	TGGT1_215220	GRA22
TGGT1_072150	TGGT1_212300	GRA32
TGGT1_025650	TGGT1_247350	Thioredoxin domain-containing protein	yes
TGGT1_051100	TGGT1_239740	GRA14
TGGT1_099190	TGGT1_216060	Hypothetical	no
TGGT1_121730	TGGT1_319560	MIC3
TGGT1_096230	TGGT1_297880	GRA18
TGGT1_114920	TGGT1_232600	Patatin	yes
TGGT1_021470	TGGT1_208450	TgPI-1
TGGT1_011820	TGGT1_258390	putative DnaJ protein	yes
TGGT1_032340	TGGT1_290700	GRA25
TGGT1_065030	TGGT1_221210	cyclophilin	yes
TGGT1_102940	TGGT1_251540	GRA9
TGGT1_084200	TGGT1_228630	Hypothetical	yes
TGGT1_101330	TGGT1_249670	rhoptry cathepsin B
TGGT1_051090	TGGT1_239752	Hypothetical	no
TGGT1_026530	TGGT1_246580	Hypothetical	yes
TGGT1_028360	TGGT1_217680	Hypothetical	no
TGGT1_085720	TGGT1_309760	Hypothetical	yes
TGGT1_043780	TGGT1_263560	Hypothetical	yes
TGGT1_016370	TGGT1_204340	Hypothetical	yes
TGGT1_033690	TGGT1_289540	Hypothetical	yes
TGGT1_042510	TGGT1_304990	Guanylate binding protein - Golgi protein
TGGT1_088710	TGGT1_312420	GRA38
TGGT1_095330	TGGT1_300060	signal peptidase
TGGT1_018170	TGGT1_202780	ROP25
TGGT1_045410	TGGT1_244530	Hypothetical	no
TGGT1_085560	TGGT1_309600	Hypothetical	no
TGGT1_042790	TGGT1_308020	SRS57 - SAG3
TGGT1_051070	TGGT1_239760	Ribosomal - RPL22
TGGT1_021770	TGGT1_208740	putative microneme protein	yes
TGGT1_032320	TGGT1_290730	CS-domain containing protein	yes
TGGT1_010920	TGGT1_258950	Lectin family protein	yes
TGGT1_004150	TGGT1_254580	UDP-galactose transporter family protein	no
TGGT1_068680	TGGT1_237230	Hypothetical	no
TGGT1_092760	TGGT1_315320	SRS52A
[-]group
>TGGT1_009010	TGGT1_261240	Histone H3
>TGGT1_028980	TGGT1_218260	Histone H3.3
TGGT1_069040	TGGT1_236890	GRA37
TGGT1_030210	TGGT1_219250	acetyltransferase, GNAT family protein	no
TGGT1_033630	TGGT1_289580	strictosidine synthase subfamily protein	yes
TGGT1_101680	TGGT1_249990	Hypothetical	no
TGGT1_033840	TGGT1_289380	GRA39
TGGT1_080020	TGGT1_225080	ribosomal - RPS18
TGGT1_073950	TGGT1_293570	putative translocation protein sec62	no
TGGT1_083640	TGGT1_228170	IMC2A
TGGT1_068660	TGGT1_237250	Hypothetical	yes
TGGT1_031600	TGGT1_291960	ROP40
TGGT1_014920	TGGT1_220240	GRA31
TGGT1_004270	TGGT1_254720	GRA8
TGGT1_065490	TGGT1_221620	putative beta tubulin	no
TGGT1_115760	TGGT1_232000	GRA30
TGGT1_025500	TGGT1_247400	Hypothetical	yes
TGGT1_108490	TGGT1_269950	Hypothetical	yes
TGGT1_065640	TGGT1_221870	Hypothetical	no
TGGT1_021860	TGGT1_208830	GRA16
TGGT1_068770	TGGT1_237150	putative minor histocompatibility antigen h13	no
TGGT1_030810	TGGT1_219810	GRA40
TGGT1_083230	TGGT1_227952	14-3-3 superfamily	yes
TGGT1_081220	TGGT1_226072	serine/threonine phosphotase family protein	no
TGGT1_125360	TGGT1_214940	MIC2-associated protein (M2AP)
TGGT1_082670	TGGT1_227280	GRA3
TGGT1_072560	TGGT1_280740	signal peptidase
TGGT1_107780	TGGT1_269450	Hypothetical	yes
TGGT1_125900	TGGT1_215160	Hypothetical	yes
TGGT1_050780	TGGT1_240060	Hypothetical	no
TGGT1_121850	TGGT1_319350	SRS17B
TGGT1_039660	TGGT1_213067	GRA36
>TGGT1_064850	TGGT1_410370, TGGT1_279100, TGGT1_279100A, TGGT1_279100B, TGGT1_411470, TGGT1_220950	MAF1 related protein
>TGGT1_053890	TGGT1_410360	MAF1 related protein
TGGT1_115800	TGGT1_231960	GRA28
TGGT1_011750	TGGT1_258458	Hypothetical	yes
TGGT1_042710	TGGT1_411430	ROP5
TGGT1_096445	TGGT1_297745	Hypothetical	yes
TGGT1_050750	TGGT1_240090	ROP34
TGGT1_043320	TGGT1_263220	ROP21
TGGT1_026920	TGGT1_246130	serpin (serine proteinase inhibitor) superfamily	no
TGGT1_042590	TGGT1_304900	Hypothetical	no
TGGT1_115710	TGGT1_232050	DnaJ-containing domain	no
TGGT1_116580	TGGT1_231130	Hypothetical	no
TGGT1_074520	TGGT1_294220	Hypothetical	no
TGGT1_031650	TGGT1_291890	MIC1
TGGT1_080990	TGGT1_225850	peptidase, M28 family protein	no
TGGT1_109530	TGGT1_270770	PWI-domain containing protein	yes
TGGT1_009670	TGGT1_260520	Hypothetical	no
TGGT1_108520	TGGT1_269980	putative preprotein translocase Sec61	yes
TGGT1_108120	TGGT1_269690	GRA29
TGGT1_095290	TGGT1_300100	RON2
TGGT1_011200	TGGT1_258870B	Hypothetical	no
TGGT1_114790	TGGT1_232730	acyl-CoA: diacylglycerol acyltransferase 1-related enzyme	no
TGGT1_123660	TGGT1_211260	ROP26
TGGT1_083930	TGGT1_228360	putative peptidyl-prolyl isomerase FKB12	yes
TGGT1_048390	TGGT1_242020	mannosyl-oligosaccharide glucosidase	yes
TGGT1_115290	TGGT1_232340	protein phosphatase 2C (PP2C) domain-containing protein	no
TGGT1_096440	TGGT1_297745	Hypothetical	no
TGGT1_020190	TGGT1_201130	ROP33
TGGT1_117450	TGGT1_230510	Hypothetical	yes
TGGT1_007380	TGGT1_262710	Ctr copper transporter family protein	no
TGGT1_111990	TGGT1_272695	Hypothetical	no
TGGT1_028300	TGGT1_217740	3-ketoacyl-(acyl-carrier-protein) reductase	yes
TGGT1_081550	TGGT1_226380	GRA35
TGGT1_076680	TGGT1_255260	AMA1
TGGT1_081730	TGGT1_226580	Hypothetical	no
TGGT1_021130	TGGT1_208030	MIC4
TGGT1_093940	TGGT1_316250	Hypothetical	yes
TGGT1_095150	TGGT1_300140	putative elongation factor 1-gamma	no
TGGT1_041210	TGGT1_306220	Hypothetical	no
TGGT1_116030	TGGT1_231640	IMC1
TGGT1_029370	TGGT1_218540	signal peptidase S15	yes
TGGT1_006340	TGGT1_299110	cleft lip and palate transmembrane protein 1	yes
TGGT1_063780	TGGT1_205240	Hypothetical	no
TGGT1_042540	TGGT1_304955	serine/threonine specific protein phosphatase	no
TGGT1_114020	TGGT1_233450	SRS1 (SRS29A)
TGGT1_019210	TGGT1_202010	Hypothetical	no
TGGT1_121860	TGGT1_356120	Kelch repeat protein	no
TGGT1_075470	TGGT1_295110	ROP7
TGGT1_084340	TGGT1_228760	Hypothetical	no
TGGT1_009550	TGGT1_260630	DnaJ family Sec63 protein
TGGT1_015340	TGGT1_220600	Hypothetical	no
TGGT1_087820	TGGT1_311470	RON5
TGGT1_042810	TGGT1_308000	Gpi16 subunit, GPI transamidase component protein
TGGT1_111750	TGGT1_272460	Hypothetical	no
TGGT1_005490	TGGT1_281980	phosphatidate cytidylyltransferase	no
TGGT1_001340	TGGT1_252440	peptidase c13 family protein	yes
TGGT1_099350	TGGT1_215910	Hypothetical	yes
TGGT1_068050	TGGT1_275470	GRA15
TGGT1_069840	TGGT1_235930	domain K- type RNA bidning proteins family	no
TGGT1_121370	TGGT1_320020	transporter, major facilitator family protein	no
TGGT1_006790	TGGT1_304740	ROP35
TGGT1_069750	TGGT1_236010	prenylcysteine oxidase	yes
TGGT1_048910	TGGT1_409610	Hypothetical	no
TGGT1_028960	TGGT1_218240	IMC25
TGGT1_027400	TGGT1_245670	pyruvate dehydrogenase complex subunit PDH-E1Alpha
TGGT1_063160	TGGT1_205740	Hypothetical	yes
TGGT1_100660	TGGT1_248990	Hypothetical	no
TGGT1_064010	TGGT1_205040	PGAP1 family protein	no
TGGT1_076430	TGGT1_266435	Hypothetical	no
TGGT1_108460	TGGT1_269920	phosphatidylserine decarboxylase proenzyme	yes
TGGT1_011340	TGGT1_258826	Hypothetical	yes
TGGT1_086050	TGGT1_310010	RON1
TGGT1_096200	TGGT1_297900	Hypothetical	no
TGGT1_019450	TGGT1_201780	MIC2
TGGT1_021760	TGGT1_208730	MCP4 (cyst wall)
TGGT1_108930	Not found
TGGT1_123330	TGGT1_211460	Hypothetical	no
TGGT1_018510	TGGT1_202572	ribophorin i protein (dolichyl-diphosphooligosaccharide--protein glycosyltransferase subunit)
TGGT1_032970	TGGT1_290160	putative sortillin like receptor protein	yes
TGGT1_041290	TGGT1_306060	RON8
TGGT1_000640	TGGT1_275690	putative chaperone protein ClpB	no
TGGT1_001290	TGGT1_252380	Hypothetical	yes
TGGT1_072530	TGGT1_280770	regulator of chromosome condensation (RCC1) repeat containing protein	no
TGGT1_091290	TGGT1_314500	subtilisin SUB2
TGGT1_055520	TGGT1_306890	Hypothetical	no
TGGT1_096150	TGGT1_297960A	RON6

## Sheet: Full Mass Spec
Supplemental table: GRA13 - BioID: Full mass spectrometry analysis
LocusID	L	MW	pI	237880 BioID SpectrumCount	237880 BioID NSAFe5	237880 BioID SequenceCount	237880 BioID Coverage (%)	Control SpectrumCount	Control NSAFe5	Control SequenceCount	Control Coverage (%)	Description	Unique
P22629	183	18834	8.3	131	12978.4	7	39.9	361	41906	13	43.2	SAV_STRAV Streptavidin OS=Streptomyces avidinii PE=1 SV=1	U
TGGT1_065170	2252	249463	6.7	298	2399.1	147	53.9	453	4273.17	168	61.9	organism=Toxoplasma_gondii_GT1 | product=acetyl-CoA carboxylase, putative | location=TGGT1_chrII:141775-156305(-) | length=2252	U
TGGT1_036120	1253	137154	6.4	134	1938.89	57	51.5	181	3068.66	57	49.3	organism=Toxoplasma_gondii_GT1 | product=hypothetical protein | location=TGGT1_chrV:2689307-2703947(-) | length=1253	U
TGGT1_027600	205	23462	10.6	17	1503.47	9	48.3	28	2901.51	15	55.6	organism=Toxoplasma_gondii_GT1 | product=40S ribosomal protein S8, putative | location=TGGT1_chrXII:2329320-2333122(-) | length=205	U
TGGT1_021970	376	41908	5.2	23	1109.02	10	26.1	29	1638.44	16	44.9	organism=Toxoplasma_gondii_GT1 | product=actin, putative | location=TGGT1_chrIb:1020847-1022409(+) | length=376	U
TGGT1_087970	668	73253	5.4	84	2279.83	55	60	11	349.814	10	21.7	organism=Toxoplasma_gondii_GT1 | product=heat shock protein, putative | location=TGGT1_chrXI:1835402-1838777(-) | length=668	U
TGGT1_051640	98	11221	11.3	5	925.006	3	25.5	7	1517.37	5	26.5	organism=Toxoplasma_gondii_GT1 | product=60S ribosomal protein l37, putative | location=TGGT1_chrVI:559238-561489(+) | length=98	U
TGGT1_027390	157	17894	10.3	6	692.871	6	22.3	11	1488.38	8	44.6	organism=Toxoplasma_gondii_GT1 | product=ribosomal protein L21, putative | location=TGGT1_chrXII:2512143-2512616(+) | length=157	U
TGGT1_043965	156	16302	10.3	6	697.312	5	35.3	10	1361.75	7	37.2	organism=Toxoplasma_gondii_GT1 | product=40S ribosomal protein S14, putative | location=TGGT1_chrVIIb:386544-388271(+) | length=156	U
TGGT1_100830	112	12847	10.9	5	809.38	5	27.7	6	1138.03	6	26.8	organism=Toxoplasma_gondii_GT1 | product=60S ribosomal protein L33-A, putative | location=TGGT1_chrXII:4441050-4442776(+) | length=112	U
TGGT1_045380	853	97554	5	84	1785.38	52	46.7	6	149.425	6	9.3	organism=Toxoplasma_gondii_GT1 | product=heat shock protein, putative | location=TGGT1_chrVI:3357969-3361631(+) | length=853	U
TGGT1_008660	276	31032	10.5	14	919.643	7	17.8	13	1000.59	6	26.4	organism=Toxoplasma_gondii_GT1 | product=60S ribosomal protein L7A, putative | location=TGGT1_chrVIIb:1659783-1662664(+) | length=276	U
TGGT1_082450	161	18677	10.6	6	675.656	6	31.7	9	1187.51	8	37.9	organism=Toxoplasma_gondii_GT1 | product=40S ribosomal protein S11, putative | location=TGGT1_chrX:1119747-1122623(-) | length=161	U
TGGT1_029390	3400	365193	6.8	89	474.582	70	23.2	210	1312.08	131	38.9	organism=Toxoplasma_gondii_GT1 | product=NBP2B protein, putative | location=TGGT1_chrXII:1466412-1495344(-) | length=3400	U
TGGT1_017210	105	12063	10.6	2	345.336	2	19	7	1416.22	6	28.6	organism=Toxoplasma_gondii_GT1 | product=ribosomal protein L41, putative | location=TGGT1_chrVIIa:2375009-2376068(-) | length=105	U
TGGT1_037840	448	49006	8.9	14	566.566	9	24.1	24	1138.03	18	42.4	organism=Toxoplasma_gondii_GT1 | product=elongation factor 1-alpha, putative | location=TGGT1_chrV:1764793-1766725(-) | length=448	group-1
TGGT1_075120	448	49006	8.9	14	566.566	9	24.1	24	1138.03	18	42.4	organism=Toxoplasma_gondii_GT1 | product=elongation factor 1-alpha, putative | location=TGGT1_chrIa:1154167-1155787(-) | length=448	group-1
TGGT1_030830	307	34450	8.2	13	1081.15	5	15.3	5	487.23	3	12.4	organism=Toxoplasma_gondii_GT1 | product=polyubiquitin, putative | location=TGGT1_chrXII:660707-661630(-) | length=307	group-2
TGGT1_033460	129	14685	9.8	13	1081.15	5	36.4	5	487.23	3	29.5	organism=Toxoplasma_gondii_GT1 | product=ubiquitin / ribosomal protein CEP52 fusion protein, putative | location=TGGT1_chrIX:2487735-2488942(+) | length=129	group-2
TGGT1_015110	118	12948	7.8	2	307.29	2	21.2	7	1260.19	5	37.3	organism=Toxoplasma_gondii_GT1 | product=actin depolymerizing factor, putative | location=TGGT1_chrV:268619-269932(-) | length=118	U
TGGT1_112840	667	72293	5.2	26	706.721	19	30.9	26	828.072	20	34.3	organism=Toxoplasma_gondii_GT1 | product=heat shock protein, putative | location=TGGT1_chrVIII:3288704-3290707(-) | length=667	U
TGGT1_115410	108	11662	9.3	3	503.614	2	32.4	5	983.483	4	44.4	organism=Toxoplasma_gondii_GT1 | product=60S ribosomal protein L30, putative | location=TGGT1_chrVIII:1962058-1963881(-) | length=108	U
TGGT1_126400	135	15195	11	4	537.189	3	29.6	6	944.144	5	43	organism=Toxoplasma_gondii_GT1 | product=40S ribosomal protein S24, putative | location=TGGT1_chrX:6897896-6899163(-) | length=135	U
TGGT1_105180	628	69576	6	34	981.567	21	38.9	12	405.922	10	21.2	organism=Toxoplasma_gondii_GT1 | product=nucleoside-triphosphatase I, putative | location=TGGT1_chrXII:6736751-6738637(+) | length=628	U
TGGT1_024610	216	24594	8	7	587.55	6	30.1	8	786.786	5	31.5	organism=Toxoplasma_gondii_GT1 | product=GTP-binding nuclear protein RAN/TC4, putative | location=TGGT1_chrXII:3861186-3863795(+) | length=216	U
TGGT1_088330	139	14818	9.9	4	521.73	3	32.4	5	764.145	4	49.6	organism=Toxoplasma_gondii_GT1 | product=60S ribosomal protein L23, putative | location=TGGT1_chrXI:2028844-2030939(-) | length=139	U
TGGT1_124180	256	28956	10.8	5	354.104	2	9.8	11	912.795	5	26.2	organism=Toxoplasma_gondii_GT1 | product=40S ribosomal protein S6, putative | location=TGGT1_chrIV:2153576-2154346(+) | length=256	U
TGGT1_016680	260	28255	10.9	8	557.85	6	31.5	8	653.638	6	30.8	organism=Toxoplasma_gondii_GT1 | product=60S ribosomal protein L8, putative | location=TGGT1_chrVIIa:2025683-2028152(+) | length=260	U
TGGT1_024560	150	17216	10.5	4	483.47	4	23.3	5	708.108	5	31.3	organism=Toxoplasma_gondii_GT1 | product=60S ribosomal protein L26, putative | location=TGGT1_chrXII:3874389-3875054(-) | length=150	U
TGGT1_051860	196	22588	9.9	3	277.502	3	12.2	8	867.071	6	36.2	organism=Toxoplasma_gondii_GT1 | product=40S ribosomal protein S7, putative | location=TGGT1_chrVI:471028-472128(+) | length=196	U
TGGT1_118500	129	14753	11.1	2	281.087	2	18.6	5	823.381	3	27.1	organism=Toxoplasma_gondii_GT1 | product=60S ribosomal protein L28, putative | location=TGGT1_chrVIII:109223-110786(-) | length=129	U
TGGT1_074500	560	62736	7.6	25	809.38	17	35.4	7	265.54	6	14.8	organism=Toxoplasma_gondii_GT1 | product=glucose-6-phosphate dehydrogenase, putative | location=TGGT1_chrIa:704664-711519(+) | length=560	U
TGGT1_007420	183	21330	10.7	6	594.43	6	37.7	4	464.333	4	29.5	organism=Toxoplasma_gondii_GT1 | product=60S ribosomal protein L18A, putative | location=TGGT1_chrVIIb:1096823-1098933(+) | length=183	U
TGGT1_115350	255	28638	9.5	6	426.591	4	14.5	7	583.148	4	17.6	organism=Toxoplasma_gondii_GT1 | product=40S ribosomal protein S3, putative | location=TGGT1_chrVIII:1996150-1997126(-) | length=255	U
TGGT1_033520	340	36628	7.2	5	266.619	5	24.7	11	687.281	7	31.8	organism=Toxoplasma_gondii_GT1 | product=glyceraldehyde-3-phosphate dehydrogenase, putative | location=TGGT1_chrIX:2440699-2442153(-) | length=340	U
TGGT1_086710	147	16344	10.5	3	370.002	2	10.9	4	578.047	2	10.9	organism=Toxoplasma_gondii_GT1 | product=ribosomal protein L22, putative | location=TGGT1_chrXI:992981-994579(-) | length=147	U
TGGT1_084040	205	24326	11.2	3	265.319	2	14.1	6	621.753	4	22.9	organism=Toxoplasma_gondii_GT1 | product=ribosomal protein L15, putative | location=TGGT1_chrX:238510-240740(+) | length=205	U
TGGT1_088300	214	24209	8.4	3	254.16	3	17.3	6	595.605	5	29	organism=Toxoplasma_gondii_GT1 | product=RAB-2,4,14, putative | location=TGGT1_chrXI:2006943-2011436(+) | length=214	U
TGGT1_100850	428	46976	6.7	15	635.401	12	27.1	3	148.901	3	8.2	organism=Toxoplasma_gondii_GT1 | product=thioredoxin, putative | location=TGGT1_chrXII:4461239-4466141(+) | length=428	U
TGGT1_101590	318	35256	9.7	4	228.052	4	14.5	8	534.421	7	25.8	organism=Toxoplasma_gondii_GT1 | product=ADP/ATP carrier, putative | location=TGGT1_chrXII:4981909-4982865(+) | length=318	U
TGGT1_121340	310	35342	9.9	6	350.905	5	21.9	6	411.159	5	23.2	organism=Toxoplasma_gondii_GT1 | product=ribosomal protein L5, putative | location=TGGT1_chrIV:537367-540395(+) | length=310	U
TGGT1_020420	312	35507	10.2	7	406.765	5	20.2	5	340.436	4	18.3	organism=Toxoplasma_gondii_GT1 | product=40S ribosomal protein S4, putative | location=TGGT1_chrIb:82489-85642(-) | length=312	U
TGGT1_036380	190	21424	9.6	2	190.843	2	16.8	4	447.226	4	21.1	organism=Toxoplasma_gondii_GT1 | product=60S ribosomal protein L9, putative | location=TGGT1_chrV:2640266-2642681(+) | length=190	U
TGGT1_082860	389	44057	10.3	5	233.035	4	7.7	7	382.269	5	14.9	organism=Toxoplasma_gondii_GT1 | product=60S ribosomal protein L3, putative | location=TGGT1_chrX:933399-936091(-) | length=389	U
TGGT1_031440	286	32749	10.7	5	316.96	5	18.2	4	297.108	4	18.2	organism=Toxoplasma_gondii_GT1 | product=60S ribosomal protein L13A, putative | location=TGGT1_chrIX:3624360-3627128(-) | length=286	U
TGGT1_087060	601	64975	5.8	17	512.832	11	30.9	2	70.693	2	7	organism=Toxoplasma_gondii_GT1 | product=conserved hypothetical protein | location=TGGT1_chrXI:1180355-1184367(+) | length=601	U
TGGT1_033450	625	66481	5.5	6	174.049	6	16.6	12	407.87	10	20.2	organism=Toxoplasma_gondii_GT1 | product=biotin protein ligase, putative | location=TGGT1_chrIX:2490872-2492749(-) | length=625	U
TGGT1_056160	416	45748	11.2	5	217.91	5	18.5	7	357.458	6	20.9	organism=Toxoplasma_gondii_GT1 | product=60S ribosomal protein L4, putative | location=TGGT1_chrXI:5515969-5517219(-) | length=416	U
TGGT1_085780	175	20199	10.1	2	207.201	2	9.1	3	364.17	2	12.6	organism=Toxoplasma_gondii_GT1 | product=ribosomal protein L11, putative | location=TGGT1_chrXI:441171-442795(+) | length=175	U
TGGT1_102220	412	46673	5.7	4	176.021	4	11.7	7	360.929	7	20.6	organism=Toxoplasma_gondii_GT1 | product=conserved hypothetical protein | location=TGGT1_chrXII:5238800-5240836(-) | length=412	U
TGGT1_033700	187	22160	11.2	2	193.905	2	10.7	3	340.801	3	19.3	organism=Toxoplasma_gondii_GT1 | product=60S ribosomal protein L19, putative | location=TGGT1_chrIX:2347551-2350105(-) | length=187	U
TGGT1_095500	239	27202	11.4	3	227.575	3	16.7	3	266.651	3	16.3	organism=Toxoplasma_gondii_GT1 | product=60S ribosomal protein L18, putative | location=TGGT1_chrXII:337623-340892(+) | length=239	U
TGGT1_079990	477	51811	6.4	4	152.034	4	10.7	7	311.746	6	16.6	organism=Toxoplasma_gondii_GT1 | product=adenosylhomocysteinase, putative | location=TGGT1_chrX:2497119-2499225(-) | length=477	U
TGGT1_020010	232	26368	7.8	2	156.294	2	12.1	3	274.697	3	17.2	organism=Toxoplasma_gondii_GT1 | product=protein phosphatase 2C, putative | location=TGGT1_chrVIIa:3876674-3878455(+) | length=232	U
TGGT1_103530	878	98270	7.3	18	371.688	13	21.9	2	48.3901	2	3.1	organism=Toxoplasma_gondii_GT1 | product=glucose-6-phosphate dehydrogenase, putative | location=TGGT1_chrXII:5894088-5907256(+) | length=878	U
TGGT1_113140	322	35723	9.8	5	281.524	4	15.5	2	131.946	2	7.8	organism=Toxoplasma_gondii_GT1 | product=10 kDa chaperonin, putative | location=TGGT1_chrVIII:3144157-3148813(+) | length=322	U
TGGT1_114810	259	29371	9.6	2	140.001	2	7.3	3	246.061	3	18.5	organism=Toxoplasma_gondii_GT1 | product=40S ribosomal protein S3A, putative | location=TGGT1_chrVIII:2233570-2234958(+) | length=259	U
TGGT1_002510	588	65868	6.7	4	123.334	4	7.5	7	252.896	7	16	organism=Toxoplasma_gondii_GT1 | product=asparagine synthase (glutamine-hydrolyzing), putative | location=TGGT1_chrIII:934567-940794(+) | length=588	U
TGGT1_081400	734	78593	9.1	4	98.8017	4	6.1	9	260.476	8	12.3	organism=Toxoplasma_gondii_GT1 | product=ATP-dependent RNA helicase, putative | location=TGGT1_chrX:1699423-1702384(+) | length=734	U
TGGT1_001270	535	60852	9.5	7	237.216	6	13.6	3	119.121	3	7.7	organism=Toxoplasma_gondii_GT1 | product=conserved hypothetical protein | location=TGGT1_chrIII:502783-504390(+) | length=535	U
TGGT1_016310	565	61111	8.7	4	128.355	4	8.3	6	225.592	6	12.2	organism=Toxoplasma_gondii_GT1 | product=ATP synthase alpha chain, putative | location=TGGT1_chrVIIa:1794244-1801641(+) | length=565	U
TGGT1_094210	453	50114	5.1	5	200.112	5	11.3	3	140.684	3	10.2	organism=Toxoplasma_gondii_GT1 | product=tubulin alpha chain, putative | location=TGGT1_chrXI:4886622-4888643(+) | length=453	U
TGGT1_109050	676	74919	8	4	107.279	3	5.5	7	219.974	5	9	organism=Toxoplasma_gondii_GT1 | product=asparaginyl-tRNA synthetase, putative | location=TGGT1_chrVIII:5220952-5224265(+) | length=676	U
TGGT1_006930	319	35701	11.3	2	113.668	2	7.2	3	199.78	3	9.7	organism=Toxoplasma_gondii_GT1 | product=60S ribosomal protein L13, putative | location=TGGT1_chrVIIb:856063-859800(-) | length=319	U
TGGT1_098250	321	35147	6.3	2	112.96	2	10.9	3	198.535	3	13.7	organism=Toxoplasma_gondii_GT1 | product=receptor for activated C kinase, RACK protein, putative | location=TGGT1_chrXI:5805840-5809432(-) | length=321	U
TGGT1_032360	781	83190	8.9	3	69.6419	3	5	7	190.4	7	10.8	organism=Toxoplasma_gondii_GT1 | product=cytosol aminopeptidase, putative | location=TGGT1_chrIX:2887690-2892811(+) | length=781	U
TGGT1_025400	381	42397	6.6	3	142.757	3	7.3	2	111.513	2	5.5	organism=Toxoplasma_gondii_GT1 | product=fructose-1,6-bisphosphatase, putative | location=TGGT1_chrXII:3429849-3433734(+) | length=381	U
TGGT1_107390	508	53543	6.1	4	142.757	3	9.4	2	83.6348	2	4.5	organism=Toxoplasma_gondii_GT1 | product=glyceraldehyde-3-phosphate dehydrogenase, putative | location=TGGT1_chrVIII:6002307-6004755(-) | length=508	U
TGGT1_035020	708	81933	5	4	102.43	3	4.5	4	120.018	4	6.2	organism=Toxoplasma_gondii_GT1 | product=heat shock protein, putative | location=TGGT1_chrIX:1545854-1550273(+) | length=708	U
TGGT1_051010	604	65194	7	3	90.0502	3	3.8	3	105.513	3	7.3	organism=Toxoplasma_gondii_GT1 | product=D-3-phosphoglycerate dehydrogenase, putative | location=TGGT1_chrVI:944814-953582(-) | length=604	U
TGGT1_069800	465	50509	8.2	2	77.979	2	8.6	2	91.3687	2	8.8	organism=Toxoplasma_gondii_GT1 | product=eukaryotic translation initiation factor 2 gamma subunit, putative | location=TGGT1_chrX:5134180-5140444(+) | length=465	U
TGGT1_070410	831	93334	8.2	4	87.2689	4	5.4	3	76.6904	3	5.8	organism=Toxoplasma_gondii_GT1 | product=myosin A, putative | location=TGGT1_chrX:4809665-4815275(+) | length=831	U
TGGT1_106270	648	66430	8.4	3	83.9357	3	5.1	2	65.5655	2	3.1	organism=Toxoplasma_gondii_GT1 | product=RNA recognition motif domain-containing protein, putative | location=TGGT1_chrVIII:6649891-6652923(+) | length=648	U
TGGT1_076210	594	66341	8.9	2	61.0442	2	2.2	2	71.526	2	2.2	organism=Toxoplasma_gondii_GT1 | product=isocitrate dehydrogenase, putative | location=TGGT1_chrIX:1203191-1206266(-) | length=594	U
TGGT1_101070	1206	135497	7.4	4	60.133	4	4.9	3	52.8439	3	4.5	organism=Toxoplasma_gondii_GT1 | product=NAD-specific glutamate dehydrogenase, putative | location=TGGT1_chrXII:4553444-4563966(+) | length=1206	U
TGGT1_078300	1941	221012	9.2	3	28.0218	3	1.7	2	21.889	2	1.3	organism=Toxoplasma_gondii_GT1 | product=conserved hypothetical protein | location=TGGT1_chrX:3392392-3403065(+) | length=1941	U
TGGT1_083030	185	19843	9	26	2548.02	11	29.2	0	0	0	0	organism=Toxoplasma_gondii_GT1 | product=28 kDa antigen, putative | location=TGGT1_chrX:812200-812998(-) | length=185	U
TGGT1_123210	471	52802	5.2	59	2271.08	36	51.6	0	0	0	0	organism=Toxoplasma_gondii_GT1 | product=protein disulfide isomerase, putative | location=TGGT1_chrIV:1622677-1624501(+) | length=471	U
TGGT1_058380	164	18171	6.8	14	1547.69	7	54.3	0	0	0	0	organism=Toxoplasma_gondii_GT1 | product=conserved hypothetical protein | location=TGGT1_chrIV:2595820-2596314(-) | length=164	U
TGGT1_023000	424	47687	8.3	36	1539.35	25	50.9	0	0	0	0	organism=Toxoplasma_gondii_GT1 | product=thioredoxin, putative | location=TGGT1_chrIb:1590214-1593930(-) | length=424	U
TGGT1_017550	236	25858	5.2	18	1382.81	14	42.4	0	0	0	0	organism=Toxoplasma_gondii_GT1 | product=dense granule protein, putative | location=TGGT1_chrVIIa:2585035-2585745(+) | length=236	U
TGGT1_114010	319	32984	8	21	1193.52	11	42.3	0	0	0	0	organism=Toxoplasma_gondii_GT1 | product=SRS29B (= SAG1, P30) | location=TGGT1_chrVIII:2662614-2663573(+) | length=319	U
TGGT1_108850	538	58732	5.1	34	1145.77	22	47	0	0	0	0	organism=Toxoplasma_gondii_GT1 | product=protein phosphatase 2C, putative | location=TGGT1_chrVIII:5276507-5282542(+) | length=538	U
TGGT1_087110	219	24709	4.9	13	1076.22	7	34.2	0	0	0	0	organism=Toxoplasma_gondii_GT1 | product=conserved hypothetical protein | location=TGGT1_chrXI:1203845-1205877(+) | length=219	U
TGGT1_111950	258	28037	6.4	15	1054.08	9	37.6	0	0	0	0	organism=Toxoplasma_gondii_GT1 | product=conserved hypothetical protein | location=TGGT1_chrVIII:3811638-3813177(+) | length=258	U
TGGT1_108770	452	49209	5	23	922.55	18	30.1	0	0	0	0	organism=Toxoplasma_gondii_GT1 | product=cyst matrix protein, putative | location=TGGT1_chrVIII:5312325-5313793(+) | length=452	U
TGGT1_113990	372	39215	7.5	17	828.527	8	38.2	0	0	0	0	organism=Toxoplasma_gondii_GT1 | product=SRS29C (= SRS2, P35) | location=TGGT1_chrVIII:2669405-2670523(+) | length=372	U
TGGT1_034740	436	47913	9.2	19	790.074	14	35.6	0	0	0	0	organism=Toxoplasma_gondii_GT1 | product=conserved hypothetical protein | location=TGGT1_chrIX:1719021-1720814(-) | length=436	U
TGGT1_082100	952	104936	5.9	41	780.814	30	29.4	0	0	0	0	organism=Toxoplasma_gondii_GT1 | product=heat shock protein 70kD, putative | location=TGGT1_chrX:1247584-1250442(-) | length=952	U
TGGT1_037270	328	34955	7.8	14	773.846	10	43.3	0	0	0	0	organism=Toxoplasma_gondii_GT1 | product=SRS20A | location=TGGT1_chrV:2088007-2089906(-) | length=328	U
TGGT1_108780	190	20149	4.3	8	763.373	6	15.3	0	0	0	0	organism=Toxoplasma_gondii_GT1 | product=hypothetical protein | location=TGGT1_chrVIII:5309731-5310438(-) | length=190	U
TGGT1_118190	335	38277	4.7	14	757.676	9	28.1	0	0	0	0	organism=Toxoplasma_gondii_GT1 | product=membrane-associated calcum-binding protein, putative | location=TGGT1_chrVIII:291137-293677(-) | length=335	U
TGGT1_052750	240	26892	7.7	10	755.421	8	26.7	0	0	0	0	organism=Toxoplasma_gondii_GT1 | product=glycoprotein 25l, putative | location=TGGT1_chrVI:63992-66495(-) | length=240	U
TGGT1_118730	984	107340	6.5	40	736.996	29	33.7	0	0	0	0	organism=Toxoplasma_gondii_GT1 | product=conserved hypothetical protein | location=TGGT1_chrVIII:20265-26997(+) | length=984	U
TGGT1_017570	330	35915	9.1	13	714.217	8	17.3	0	0	0	0	organism=Toxoplasma_gondii_GT1 | product=conserved hypothetical protein | location=TGGT1_chrVIIa:2599468-2600460(-) | length=330	U
TGGT1_051710	103	11439	11.4	4	704.082	2	12.6	0	0	0	0	organism=Toxoplasma_gondii_GT1 | product=histone H4, putative | location=TGGT1_chrVI:505630-505941(-) | length=103	U
TGGT1_046140	363	38796	8.5	13	649.288	10	39.1	0	0	0	0	organism=Toxoplasma_gondii_GT1 | product=p36 protein, putative | location=TGGT1_chrVI:2818455-2821029(+) | length=363	U
TGGT1_038055	292	31121	8.8	10	620.894	7	30.8	0	0	0	0	organism=Toxoplasma_gondii_GT1 | product=peroxiredoxin family protein, putative | location=TGGT1_chrV:1680267-1681145(+) | length=292	U
TGGT1_004030	662	73088	5.7	22	602.511	16	33.8	0	0	0	0	organism=Toxoplasma_gondii_GT1 | product=conserved hypothetical protein | location=TGGT1_chrIII:1749946-1753906(+) | length=662	U
TGGT1_087090	332	34811	7	11	600.697	6	18.7	0	0	0	0	organism=Toxoplasma_gondii_GT1 | product=conserved hypothetical protein | location=TGGT1_chrXI:1199319-1200356(-) | length=332	U
TGGT1_052810	1239	137305	8.6	41	599.947	29	27.4	0	0	0	0	organism=Toxoplasma_gondii_GT1 | product=thioredoxin, putative | location=TGGT1_chrVI:19923-28464(-) | length=1239	U
TGGT1_016200	606	66667	8.5	20	598.354	12	16.8	0	0	0	0	organism=Toxoplasma_gondii_GT1 | product=DnaJ domain-containing protein, putative | location=TGGT1_chrVIIa:1733847-1741700(-) | length=606	U
TGGT1_125960	671	72983	5.3	22	594.43	16	22.7	0	0	0	0	organism=Toxoplasma_gondii_GT1 | product=hypothetical protein | location=TGGT1_chrX:6751141-6753742(+) | length=671	U
TGGT1_072150	683	75677	6.5	22	583.986	19	27.2	0	0	0	0	organism=Toxoplasma_gondii_GT1 | product=conserved hypothetical protein | location=TGGT1_chrX:3874432-3879585(+) | length=683	U
TGGT1_025650	312	33676	9.1	10	581.093	7	25.6	0	0	0	0	organism=Toxoplasma_gondii_GT1 | product=thioredoxin, putative | location=TGGT1_chrXII:3319970-3322086(-) | length=312	U
TGGT1_051100	408	44753	8.5	13	577.675	10	28.2	0	0	0	0	organism=Toxoplasma_gondii_GT1 | product=conserved hypothetical protein | location=TGGT1_chrVI:889067-890293(-) | length=408	U
TGGT1_099190	784	84386	7.2	22	508.753	17	31.2	0	0	0	0	organism=Toxoplasma_gondii_GT1 | product=conserved hypothetical protein | location=TGGT1_chrXI:6413113-6415851(-) | length=784	U
TGGT1_121730	359	37884	6.4	10	505.017	9	37	0	0	0	0	organism=Toxoplasma_gondii_GT1 | product=microneme protein, putative | location=TGGT1_chrIV:899024-900103(+) | length=359	U
TGGT1_096230	219	24153	9.6	6	496.715	5	19.2	0	0	0	0	organism=Toxoplasma_gondii_GT1 | product=dense-granule antigen DG32, putative | location=TGGT1_chrII:2099452-2100454(-) | length=219	U
TGGT1_114920	664	70625	4.6	18	491.479	13	30.6	0	0	0	0	organism=Toxoplasma_gondii_GT1 | product=conserved hypothetical protein | location=TGGT1_chrVIII:2184395-2187050(+) | length=664	U
TGGT1_021470	367	40625	5.2	9	444.608	7	42.2	0	0	0	0	organism=Toxoplasma_gondii_GT1 | product=hypothetical protein | location=TGGT1_chrIb:733877-736848(-) | length=367	U
TGGT1_011820	397	44619	6.9	9	411.01	7	17.4	0	0	0	0	organism=Toxoplasma_gondii_GT1 | product=DnaJ domain-containing protein, putative | location=TGGT1_chrVIIb:3444024-3445610(-) | length=397	U
TGGT1_032340	312	34475	9.7	7	406.765	7	23.4	0	0	0	0	organism=Toxoplasma_gondii_GT1 | product=conserved hypothetical protein | location=TGGT1_chrIX:2908512-2909450(+) | length=312	U
TGGT1_065030	179	19638	6.5	4	405.142	3	26.3	0	0	0	0	organism=Toxoplasma_gondii_GT1 | product=18 kDa cyclophilin, putative | location=TGGT1_chrII:41743-43614(+) | length=179	U
TGGT1_102940	318	35310	5.4	7	399.091	7	27.7	0	0	0	0	organism=Toxoplasma_gondii_GT1 | product=GRA9 protein, putative | location=TGGT1_chrXII:5508967-5510540(+) | length=318	U
TGGT1_084200	230	24273	7.1	5	394.133	5	32.6	0	0	0	0	organism=Toxoplasma_gondii_GT1 | product=conserved hypothetical protein | location=TGGT1_chrX:213690-215345(+) | length=230	U
TGGT1_101330	569	62179	5.6	12	382.357	10	22.1	0	0	0	0	organism=Toxoplasma_gondii_GT1 | product=cysteine proteinase, putative | location=TGGT1_chrXII:4765302-4770874(-) | length=569	U
TGGT1_051090	1286	143462	8.1	25	352.452	19	13	0	0	0	0	organism=Toxoplasma_gondii_GT1 | product=galactosyltransferase, putative | location=TGGT1_chrVI:893170-901370(+) | length=1286	U
TGGT1_026530	365	40926	4.8	7	347.701	6	28.2	0	0	0	0	organism=Toxoplasma_gondii_GT1 | product=conserved hypothetical protein | location=TGGT1_chrXII:2906355-2909996(+) | length=365	U
TGGT1_028360	2047	226282	5.3	39	345.42	32	18.6	0	0	0	0	organism=Toxoplasma_gondii_GT1 | product=conserved hypothetical protein | location=TGGT1_chrXII:2029672-2041020(-) | length=2047	U
TGGT1_085720	315	34527	9.6	6	345.336	5	23.2	0	0	0	0	organism=Toxoplasma_gondii_GT1 | product=conserved hypothetical protein | location=TGGT1_chrXI:402694-403641(-) | length=315	U
TGGT1_043780	544	61306	4.9	10	333.274	9	15.8	0	0	0	0	organism=Toxoplasma_gondii_GT1 | product=conserved hypothetical protein | location=TGGT1_chrVIIb:478216-482884(-) | length=544	U
TGGT1_016370	877	97298	6.1	16	330.766	13	25	0	0	0	0	organism=Toxoplasma_gondii_GT1 | product=conserved hypothetical protein | location=TGGT1_chrVIIa:1848766-1853259(-) | length=877	U
TGGT1_033690	937	100589	7.2	17	328.935	13	14.9	0	0	0	0	organism=Toxoplasma_gondii_GT1 | product=conserved hypothetical protein | location=TGGT1_chrIX:2351542-2355324(+) | length=937	U
TGGT1_042510	1281	142777	6.8	23	325.521	17	16.2	0	0	0	0	organism=Toxoplasma_gondii_GT1 | product=guanylate binding protein, putative | location=TGGT1_chrIX:4197506-4208510(+) | length=1281	U
TGGT1_088710	792	86107	6.6	14	320.482	11	24	0	0	0	0	organism=Toxoplasma_gondii_GT1 | product=conserved hypothetical protein | location=TGGT1_chrXI:2280046-2284354(-) | length=792	U
TGGT1_095330	175	19500	6.3	3	310.802	3	13.7	0	0	0	0	organism=Toxoplasma_gondii_GT1 | product=microsomal signal peptidase 23 kD subunit, putative | location=TGGT1_chrXII:282270-283210(-) | length=175	U
TGGT1_018170	1123	120463	6.4	19	306.743	16	18.4	0	0	0	0	organism=Toxoplasma_gondii_GT1 | product=conserved hypothetical protein | location=TGGT1_chrVIIa:3015189-3018581(-) | length=1123	U
TGGT1_045410	600	64046	4.7	10	302.169	8	18.3	0	0	0	0	organism=Toxoplasma_gondii_GT1 | product=conserved hypothetical protein | location=TGGT1_chrVI:3344093-3345895(-) | length=600	U
TGGT1_085560	960	106575	9.7	15	283.283	14	17.4	0	0	0	0	organism=Toxoplasma_gondii_GT1 | product=conserved hypothetical protein | location=TGGT1_chrXI:361507-369250(+) | length=960	U
TGGT1_042790	385	41773	7.1	6	282.547	4	12.2	0	0	0	0	organism=Toxoplasma_gondii_GT1 | product=SRS57 (= SAG3, P43) | location=TGGT1_chrXII:547452-548609(-) | length=385	U
TGGT1_051070	133	15074	9.9	2	272.633	2	21.1	0	0	0	0	organism=Toxoplasma_gondii_GT1 | product=60S ribosomal protein L22, putative | location=TGGT1_chrVI:907223-909036(-) | length=133	U
TGGT1_021770	600	65403	7.8	9	271.952	9	18.3	0	0	0	0	organism=Toxoplasma_gondii_GT1 | product=microneme protein, putative | location=TGGT1_chrIb:860871-863652(-) | length=600	U
TGGT1_032320	336	37194	7	5	269.793	3	14.9	0	0	0	0	organism=Toxoplasma_gondii_GT1 | product=conserved hypothetical protein | location=TGGT1_chrIX:2928514-2933612(+) | length=336	U
TGGT1_010920	685	74550	7.2	10	264.673	8	13.3	0	0	0	0	organism=Toxoplasma_gondii_GT1 | product=lectin-domain protein, putative | location=TGGT1_chrVIIb:3077660-3082719(+) | length=685	U
TGGT1_004150	413	45523	9.4	6	263.391	4	6.8	0	0	0	0	organism=Toxoplasma_gondii_GT1 | product=conserved hypothetical protein | location=TGGT1_chrIII:1837893-1839840(-) | length=413	U
TGGT1_068680	213	23906	5.7	3	255.354	3	25.4	0	0	0	0	organism=Toxoplasma_gondii_GT1 | product=conserved hypothetical protein | location=TGGT1_chrX:5723665-5725282(-) | length=213	U
TGGT1_092760	358	37240	6.1	5	253.214	4	15.9	0	0	0	0	organism=Toxoplasma_gondii_GT1 | product=SRS52A | location=TGGT1_chrXI:4262932-4264672(+) | length=358	U
TGGT1_009010	174	19361	11.4	2	250.936	2	11.5	0	0	0	0	organism=Toxoplasma_gondii_GT1 | product=histone H3, putative | location=TGGT1_chrVIIb:1812162-1812796(+) | length=174	group-3
TGGT1_028980	115	13291	10.9	2	250.936	2	17.4	0	0	0	0	organism=Toxoplasma_gondii_GT1 | product=histone H3.3 variant, putative | location=TGGT1_chrXII:1678177-1678587(+) | length=115	group-3
TGGT1_069040	218	24567	6.6	3	249.497	3	13.8	0	0	0	0	organism=Toxoplasma_gondii_GT1 | product=conserved hypothetical protein | location=TGGT1_chrX:5492379-5493399(-) | length=218	U
TGGT1_030210	757	82183	6.5	10	239.5	9	14.3	0	0	0	0	organism=Toxoplasma_gondii_GT1 | product=acetyltransferase domain-containing protein, putative | location=TGGT1_chrXII:1075721-1081338(-) | length=757	U
TGGT1_033630	456	49389	8.6	6	238.554	6	17.5	0	0	0	0	organism=Toxoplasma_gondii_GT1 | product=strictosidine synthase, putative | location=TGGT1_chrIX:2392554-2397987(-) | length=456	U
TGGT1_101680	838	92716	8.3	11	237.985	10	15.2	0	0	0	0	organism=Toxoplasma_gondii_GT1 | product=microtubule-binding protein, putative | location=TGGT1_chrXII:5017197-5022015(-) | length=838	U
TGGT1_033840	921	100228	7.9	12	236.223	11	11.8	0	0	0	0	organism=Toxoplasma_gondii_GT1 | product=conserved hypothetical protein | location=TGGT1_chrIX:2303706-2309060(+) | length=921	U
TGGT1_080020	156	17723	10.6	2	232.437	2	13.5	0	0	0	0	organism=Toxoplasma_gondii_GT1 | product=40S ribosomal protein S18, putative | location=TGGT1_chrX:2483266-2484514(+) | length=156	U
TGGT1_073950	390	44900	6.4	5	232.437	5	16.2	0	0	0	0	organism=Toxoplasma_gondii_GT1 | product=translocation protein Sec62, putative | location=TGGT1_chrIa:429867-436365(-) | length=390	U
TGGT1_083640	1596	182334	5.9	19	215.835	16	12	0	0	0	0	organism=Toxoplasma_gondii_GT1 | product=serine/threonine protein phosphatase, putative | location=TGGT1_chrX:462405-468214(-) | length=1596	U
TGGT1_068660	259	28505	9	3	210.001	3	12.4	0	0	0	0	organism=Toxoplasma_gondii_GT1 | product=conserved hypothetical protein | location=TGGT1_chrX:5732609-5734771(+) | length=259	U
TGGT1_031600	519	57596	7.7	6	209.597	4	11.4	0	0	0	0	organism=Toxoplasma_gondii_GT1 | product=conserved hypothetical protein | location=TGGT1_chrIX:3493666-3495225(+) | length=519	U
TGGT1_014920	526	54111	9.9	6	206.807	6	13.5	0	0	0	0	organism=Toxoplasma_gondii_GT1 | product=proline-rich protein, putative | location=TGGT1_chrV:152819-154399(-) | length=526	U
TGGT1_004270	267	28527	10.8	3	203.709	3	7.9	0	0	0	0	organism=Toxoplasma_gondii_GT1 | product=P35 surface protein, putative | location=TGGT1_chrIII:1895005-1895808(+) | length=267	U
TGGT1_065490	449	50037	4.8	5	201.894	4	6.9	0	0	0	0	organism=Toxoplasma_gondii_GT1 | product=tubulin beta chain, putative | location=TGGT1_chrII:394750-397087(-) | length=449	U
TGGT1_115760	637	69414	9	7	199.232	6	13.5	0	0	0	0	organism=Toxoplasma_gondii_GT1 | product=conserved hypothetical protein | location=TGGT1_chrVIII:1740721-1743054(+) | length=637	U
TGGT1_025500	277	30454	7.9	3	196.355	3	13.4	0	0	0	0	organism=Toxoplasma_gondii_GT1 | product=conserved hypothetical protein | location=TGGT1_chrXII:3370858-3371691(+) | length=277	U
TGGT1_108490	944	104633	5.7	10	192.056	9	12.6	0	0	0	0	organism=Toxoplasma_gondii_GT1 | product=conserved hypothetical protein | location=TGGT1_chrVIII:5502278-5505797(-) | length=944	U
TGGT1_065640	1243	130531	5.5	13	189.615	12	15.3	0	0	0	0	organism=Toxoplasma_gondii_GT1 | product=conserved hypothetical protein | location=TGGT1_chrII:551432-557388(+) | length=1243	U
TGGT1_021860	505	54897	10	5	179.506	4	12.9	0	0	0	0	organism=Toxoplasma_gondii_GT1 | product=conserved hypothetical protein | location=TGGT1_chrIb:911662-913179(-) | length=505	U
TGGT1_068770	417	46201	6.5	4	173.91	2	9.6	0	0	0	0	organism=Toxoplasma_gondii_GT1 | product=signal peptide peptidase domain-containing protein, putative | location=TGGT1_chrX:5667282-5671948(-) | length=417	U
TGGT1_030810	943	103887	7.6	9	173.034	9	13.5	0	0	0	0	organism=Toxoplasma_gondii_GT1 | product=conserved hypothetical protein | location=TGGT1_chrXII:667069-673087(-) | length=943	U
TGGT1_083230	1728	190670	8.2	16	167.871	15	11.7	0	0	0	0	organism=Toxoplasma_gondii_GT1 | product=zinc metalloprotease, putative | location=TGGT1_chrX:653706-668826(+) | length=1728	U
TGGT1_081220	1199	132568	6	11	166.331	10	11.8	0	0	0	0	organism=Toxoplasma_gondii_GT1 | product=sphingomyelin phosphodiesterase, putative | location=TGGT1_chrX:1761783-1775871(-) | length=1199	U
TGGT1_125360	330	34573	4.4	3	164.819	3	15.2	0	0	0	0	organism=Toxoplasma_gondii_GT1 | product=MIC2-associated protein, putative | location=TGGT1_chrX:6529802-6531987(+) | length=330	U
TGGT1_082670	222	24242	9.4	2	163.334	2	4.1	0	0	0	0	organism=Toxoplasma_gondii_GT1 | product=dense granule protein, putative | location=TGGT1_chrX:988691-989359(-) | length=222	U
TGGT1_072560	223	24664	8.3	2	162.602	2	15.2	0	0	0	0	organism=Toxoplasma_gondii_GT1 | product=conserved hypothetical protein | location=TGGT1_chrVIIa:101696-104540(-) | length=223	U
TGGT1_107780	350	39833	5.3	3	155.401	3	12	0	0	0	0	organism=Toxoplasma_gondii_GT1 | product=conserved hypothetical protein | location=TGGT1_chrVIII:5791120-5792172(-) | length=350	U
TGGT1_125900	237	27396	9.2	2	152.997	2	6.8	0	0	0	0	organism=Toxoplasma_gondii_GT1 | product=conserved hypothetical protein | location=TGGT1_chrX:6715417-6716590(+) | length=237	U
TGGT1_050780	741	77320	10.8	6	146.803	5	10.5	0	0	0	0	organism=Toxoplasma_gondii_GT1 | product=conserved hypothetical protein | location=TGGT1_chrVI:1041196-1043823(+) | length=741	U
TGGT1_121850	379	39375	5	3	143.51	2	7.4	0	0	0	0	organism=Toxoplasma_gondii_GT1 | product=SRS domain containing-protein | location=TGGT1_chrIV:1000082-1001696(+) | length=379	U
TGGT1_039660	643	72033	9.2	5	140.981	4	9	0	0	0	0	organism=Toxoplasma_gondii_GT1 | product=conserved hypothetical protein | location=TGGT1_chrV:771464-776153(-) | length=643	U
TGGT1_064850	172	19205	11.7	2	140.816	2	19.8	0	0	0	0	organism=Toxoplasma_gondii_GT1 | product=hypothetical protein | location=TGGT1_chrII:2660-3178(+) | length=172	group-4
TGGT1_053890	343	36977	9.8	2	140.816	2	9.9	0	0	0	0	organism=Toxoplasma_gondii_GT1 | product=conserved hypothetical protein | location=TGGT1_chrII:1486375-1487406(+) | length=343	group-4
TGGT1_115800	1948	207248	9.5	15	139.606	14	12.6	0	0	0	0	organism=Toxoplasma_gondii_GT1 | product=hypothetical protein | location=TGGT1_chrVIII:1668504-1674884(-) | length=1948	U
TGGT1_011750	547	60746	8.3	4	132.579	3	6.2	0	0	0	0	organism=Toxoplasma_gondii_GT1 | product=conserved hypothetical protein | location=TGGT1_chrVIIb:3410017-3412856(-) | length=547	U
TGGT1_042710	549	60954	10	4	132.096	4	7.1	0	0	0	0	organism=Toxoplasma_gondii_GT1 | product=rhoptry antigen, putative | location=TGGT1_chrXII:603456-605105(-) | length=549	U
TGGT1_096445	690	75177	6.4	5	131.378	5	8.4	0	0	0	0	organism=Toxoplasma_gondii_GT1 | product=hypothetical protein | location=TGGT1_chrII:1968766-1970838(-) | length=690	U
TGGT1_050750	553	61602	6.7	4	131.14	4	9.9	0	0	0	0	organism=Toxoplasma_gondii_GT1 | product=protein kinase, putative | location=TGGT1_chrVI:1063769-1066169(+) | length=553	U
TGGT1_043320	567	62927	6.7	4	127.902	4	12.7	0	0	0	0	organism=Toxoplasma_gondii_GT1 | product=conserved hypothetical protein | location=TGGT1_chrVIIb:701472-706299(+) | length=567	U
TGGT1_026920	432	47399	6.6	3	125.904	3	10.6	0	0	0	0	organism=Toxoplasma_gondii_GT1 | product=serine protease inhibitor, putative | location=TGGT1_chrXII:2722669-2724451(+) | length=432	U
TGGT1_042590	288	32386	6.4	2	125.904	2	7.6	0	0	0	0	organism=Toxoplasma_gondii_GT1 | product=conserved hypothetical protein | location=TGGT1_chrIX:4131134-4136654(-) | length=288	U
TGGT1_115710	869	96157	6.5	6	125.179	5	8.5	0	0	0	0	organism=Toxoplasma_gondii_GT1 | product=DnaJ domain-containing protein, putative | location=TGGT1_chrVIII:1782645-1794049(-) | length=869	U
TGGT1_116580	598	64817	7.2	4	121.272	4	6.7	0	0	0	0	organism=Toxoplasma_gondii_GT1 | product=conserved hypothetical protein | location=TGGT1_chrVIII:1253554-1258900(+) | length=598	U
TGGT1_074520	603	62201	6.4	4	120.266	4	11.1	0	0	0	0	organism=Toxoplasma_gondii_GT1 | product=conserved hypothetical protein | location=TGGT1_chrIa:725236-727047(-) | length=603	U
TGGT1_031650	456	48672	5.3	3	119.277	2	9.2	0	0	0	0	organism=Toxoplasma_gondii_GT1 | product=microneme protein, putative | location=TGGT1_chrIX:3451165-3453507(-) | length=456	U
TGGT1_080990	1564	168772	8.7	10	115.921	9	8.7	0	0	0	0	organism=Toxoplasma_gondii_GT1 | product=conserved hypothetical protein | location=TGGT1_chrX:1940670-1951540(+) | length=1564	U
TGGT1_109530	782	87179	7	5	115.921	5	8.4	0	0	0	0	organism=Toxoplasma_gondii_GT1 | product=rbm25 protein, putative | location=TGGT1_chrVIII:4999004-5007856(-) | length=782	U
TGGT1_009670	472	48411	5.8	3	115.234	3	9.5	0	0	0	0	organism=Toxoplasma_gondii_GT1 | product=conserved hypothetical protein | location=TGGT1_chrVIIb:2196318-2197943(-) | length=472	U
TGGT1_108520	473	52165	8.8	3	114.99	3	4.7	0	0	0	0	organism=Toxoplasma_gondii_GT1 | product=protein transport protein Sec61 alpha subunit isoform, putative | location=TGGT1_chrVIII:5483630-5488173(-) | length=473	U
TGGT1_108120	865	94293	7.2	5	104.798	5	8.3	0	0	0	0	organism=Toxoplasma_gondii_GT1 | product=conserved hypothetical protein | location=TGGT1_chrVIII:5680127-5683288(+) | length=865	U
TGGT1_095290	1404	157803	9.5	8	103.305	8	6.4	0	0	0	0	organism=Toxoplasma_gondii_GT1 | product=conserved hypothetical protein | location=TGGT1_chrXII:260238-270807(-) | length=1404	U
TGGT1_011200	707	76301	5.1	4	102.575	4	7.8	0	0	0	0	organism=Toxoplasma_gondii_GT1 | product=conserved hypothetical protein | location=TGGT1_chrVIIb:3115342-3119421(-) | length=707	U
TGGT1_114790	540	63393	9.3	3	100.723	3	6.3	0	0	0	0	organism=Toxoplasma_gondii_GT1 | product=diacylglycerol acyltransferase, putative | location=TGGT1_chrVIII:2238778-2242732(+) | length=540	U
TGGT1_123660	542	59333	9.5	3	100.351	3	8.7	0	0	0	0	organism=Toxoplasma_gondii_GT1 | product=conserved hypothetical protein | location=TGGT1_chrIV:1883200-1885259(-) | length=542	U
TGGT1_083930	362	38201	9.4	2	100.166	2	8.3	0	0	0	0	organism=Toxoplasma_gondii_GT1 | product=FK506-binding protein, putative | location=TGGT1_chrX:318787-320722(+) | length=362	U
TGGT1_048390	1271	139787	6	7	99.8511	6	7.2	0	0	0	0	organism=Toxoplasma_gondii_GT1 | product=mannosyl-oligosaccharide glucosidase, putative | location=TGGT1_chrVI:1833402-1839077(+) | length=1271	U
TGGT1_115290	547	60028	4.7	3	99.4339	3	6.4	0	0	0	0	organism=Toxoplasma_gondii_GT1 | product=protein phosphatase 2C, putative | location=TGGT1_chrVIII:2017913-2022746(-) | length=547	U
TGGT1_096440	2553	273586	6.8	14	99.4209	14	8.5	0	0	0	0	organism=Toxoplasma_gondii_GT1 | product=conserved hypothetical protein | location=TGGT1_chrII:1973054-1985488(-) | length=2553	U
TGGT1_020190	735	78909	5.7	4	98.6673	4	8.4	0	0	0	0	organism=Toxoplasma_gondii_GT1 | product=serine/threonine protein kinase, putative | location=TGGT1_chrVIIa:4003100-4006483(+) | length=735	U
TGGT1_117450	372	39499	8	2	97.4737	2	9.4	0	0	0	0	organism=Toxoplasma_gondii_GT1 | product=conserved hypothetical protein | location=TGGT1_chrVIII:845992-847110(-) | length=372	U
TGGT1_007380	375	40592	8.2	2	96.6939	2	7.2	0	0	0	0	organism=Toxoplasma_gondii_GT1 | product=ctr copper transporter, putative | location=TGGT1_chrVIIb:1069963-1071772(+) | length=375	U
TGGT1_111990	564	60235	5.3	3	96.4368	3	9.6	0	0	0	0	organism=Toxoplasma_gondii_GT1 | product=conserved hypothetical protein | location=TGGT1_chrVIII:3790141-3792892(-) | length=564	U
TGGT1_028300	376	39010	9.2	2	96.4368	2	6.1	0	0	0	0	organism=Toxoplasma_gondii_GT1 | product=oxidoreductase, putative | location=TGGT1_chrXII:2124927-2128664(+) | length=376	U
TGGT1_081550	378	42662	9.3	2	95.9265	2	6.6	0	0	0	0	organism=Toxoplasma_gondii_GT1 | product=conserved hypothetical protein | location=TGGT1_chrX:1615232-1616368(+) | length=378	U
TGGT1_076680	569	63021	6.2	3	95.5894	3	8.6	0	0	0	0	organism=Toxoplasma_gondii_GT1 | product=apical membrane antigen, putative | location=TGGT1_chrVIIb:4927986-4932885(+) | length=569	U
TGGT1_081730	380	42739	9.7	2	95.4217	2	7.4	0	0	0	0	organism=Toxoplasma_gondii_GT1 | product=conserved hypothetical protein | location=TGGT1_chrX:1463710-1468658(-) | length=380	U
TGGT1_021130	580	63021	5.2	3	93.7765	3	6	0	0	0	0	organism=Toxoplasma_gondii_GT1 | product=microneme protein, putative | location=TGGT1_chrIb:552608-554350(+) | length=580	U
TGGT1_093940	394	44781	4.9	2	92.031	2	3.8	0	0	0	0	organism=Toxoplasma_gondii_GT1 | product=conserved hypothetical protein | location=TGGT1_chrXI:4821999-4823183(-) | length=394	U
TGGT1_095150	394	44040	6.3	2	92.031	2	2.5	0	0	0	0	organism=Toxoplasma_gondii_GT1 | product=elongation factor 1-gamma, putative | location=TGGT1_chrXII:232824-235424(+) | length=394	U
TGGT1_041210	601	69775	9	3	90.4997	3	6.7	0	0	0	0	organism=Toxoplasma_gondii_GT1 | product=formin binding protein, putative | location=TGGT1_chrIX:4888420-4895614(+) | length=601	U
TGGT1_116030	609	69597	5.2	3	89.3109	3	5.7	0	0	0	0	organism=Toxoplasma_gondii_GT1 | product=membrane skeletal protein IMC1, putative | location=TGGT1_chrVIII:1513976-1516751(+) | length=609	U
TGGT1_029370	412	45147	8.9	2	88.0103	2	6.6	0	0	0	0	organism=Toxoplasma_gondii_GT1 | product=hypothetical protein | location=TGGT1_chrXII:1510908-1514710(-) | length=412	U
TGGT1_006340	619	71373	7.9	3	87.8681	3	6.9	0	0	0	0	organism=Toxoplasma_gondii_GT1 | product=conserved hypothetical protein | location=TGGT1_chrIII:2162119-2169632(+) | length=619	U
TGGT1_063780	415	45178	6.3	2	87.374	2	7.2	0	0	0	0	organism=Toxoplasma_gondii_GT1 | product=conserved hypothetical protein | location=TGGT1_chrVIIa:1491579-1495000(-) | length=415	U
TGGT1_042540	629	69327	9.4	3	86.4711	3	6.2	0	0	0	0	organism=Toxoplasma_gondii_GT1 | product=conserved hypothetical protein | location=TGGT1_chrIX:4158999-4161743(-) | length=629	U
TGGT1_114020	420	44244	7.3	2	86.3339	2	8.8	0	0	0	0	organism=Toxoplasma_gondii_GT1 | product=SRS29A (= SRS1) | location=TGGT1_chrVIII:2659011-2660273(+) | length=420	U
TGGT1_019210	857	91257	8.5	4	84.6213	4	7.7	0	0	0	0	organism=Toxoplasma_gondii_GT1 | product=conserved hypothetical protein | location=TGGT1_chrVIIa:3689907-3692916(+) | length=857	U
TGGT1_121860	643	70797	6.2	3	84.5884	3	6.8	0	0	0	0	organism=Toxoplasma_gondii_GT1 | product=kelch motif domain-containing protein, putative | location=TGGT1_chrIV:1005451-1012242(+) | length=643	U
TGGT1_075470	433	47239	5.7	2	83.7419	2	6	0	0	0	0	organism=Toxoplasma_gondii_GT1 | product=rhoptry antigen ROP8, putative | location=TGGT1_chrIa:1412855-1416403(-) | length=433	U
TGGT1_084340	449	49277	6.4	2	80.7577	2	5.6	0	0	0	0	organism=Toxoplasma_gondii_GT1 | product=conserved hypothetical protein | location=TGGT1_chrX:98602-99951(-) | length=449	U
TGGT1_009550	675	76760	5.9	3	80.5783	3	6.7	0	0	0	0	organism=Toxoplasma_gondii_GT1 | product=DnaJ domain-containing protein, putative | location=TGGT1_chrVIIb:2112740-2119303(-) | length=675	U
TGGT1_015340	755	82440	6.7	3	72.0402	3	9.7	0	0	0	0	organism=Toxoplasma_gondii_GT1 | product=conserved hypothetical protein | location=TGGT1_chrV:395113-398832(+) | length=755	U
TGGT1_087820	511	56144	8.7	2	70.9593	2	5.3	0	0	0	0	organism=Toxoplasma_gondii_GT1 | product=conserved hypothetical protein | location=TGGT1_chrXI:1694128-1700829(-) | length=511	U
TGGT1_042810	769	83547	7.2	3	70.7287	3	6.4	0	0	0	0	organism=Toxoplasma_gondii_GT1 | product=Gpi16 subunit, GPI transamidase domain-containing protein, putative | location=TGGT1_chrXII:531666-539398(+) | length=769	U
TGGT1_111750	516	57506	9.7	2	70.2718	2	7.9	0	0	0	0	organism=Toxoplasma_gondii_GT1 | product=conserved hypothetical protein | location=TGGT1_chrVIII:3958092-3959642(-) | length=516	U
TGGT1_005490	1068	114675	7.5	4	67.903	4	8.8	0	0	0	0	organism=Toxoplasma_gondii_GT1 | product=hypothetical protein | location=TGGT1_chrVIIa:4287811-4291400(-) | length=1068	U
TGGT1_001340	547	59736	7.4	2	66.2893	2	4.8	0	0	0	0	organism=Toxoplasma_gondii_GT1 | product=GPI transamidase, putative | location=TGGT1_chrIII:564698-566341(-) | length=547	U
TGGT1_099350	3029	327985	6.8	11	65.8406	10	4.2	0	0	0	0	organism=Toxoplasma_gondii_GT1 | product=conserved hypothetical protein | location=TGGT1_chrXI:6519992-6533348(+) | length=3029	U
TGGT1_068050	566	59766	8.5	2	64.064	2	4.6	0	0	0	0	organism=Toxoplasma_gondii_GT1 | product=conserved hypothetical protein | location=TGGT1_chrX:7208884-7210791(+) | length=566	U
TGGT1_069840	570	64265	9.9	2	63.6144	2	3.9	0	0	0	0	organism=Toxoplasma_gondii_GT1 | product=KH domain-containing protein, putative | location=TGGT1_chrX:5111456-5117751(+) | length=570	U
TGGT1_121370	588	62982	5.1	2	61.6671	2	10	0	0	0	0	organism=Toxoplasma_gondii_GT1 | product=conserved hypothetical protein | location=TGGT1_chrIV:558816-560582(-) | length=588	U
TGGT1_006790	603	67108	7.2	2	60.133	2	3.5	0	0	0	0	organism=Toxoplasma_gondii_GT1 | product=conserved hypothetical protein | location=TGGT1_chrVIIa:647296-650231(-) | length=603	U
TGGT1_069750	611	68137	7.6	2	59.3457	2	4.6	0	0	0	0	organism=Toxoplasma_gondii_GT1 | product=prenylcysteine oxidase, putative | location=TGGT1_chrX:5164286-5166121(-) | length=611	U
TGGT1_048910	614	64703	10.2	2	59.0557	2	8.5	0	0	0	0	organism=Toxoplasma_gondii_GT1 | product=conserved hypothetical protein | location=TGGT1_chrVI:1714944-1727040(+) | length=614	U
TGGT1_028960	1249	132578	5.2	4	58.0628	4	4.3	0	0	0	0	organism=Toxoplasma_gondii_GT1 | product=conserved hypothetical protein | location=TGGT1_chrXII:1691253-1695322(-) | length=1249	U
TGGT1_027400	635	67488	8.7	2	57.1027	2	4.1	0	0	0	0	organism=Toxoplasma_gondii_GT1 | product=pyruvate dehydrogenase, putative | location=TGGT1_chrXII:2505578-2509892(+) | length=635	U
TGGT1_063160	1306	140819	7.2	4	55.5287	4	3.1	0	0	0	0	organism=Toxoplasma_gondii_GT1 | product=conserved hypothetical protein | location=TGGT1_chrVIIa:1148967-1161590(-) | length=1306	U
TGGT1_100660	694	75882	6.2	2	52.2482	2	3.9	0	0	0	0	organism=Toxoplasma_gondii_GT1 | product=conserved hypothetical protein | location=TGGT1_chrXII:4335066-4337150(+) | length=694	U
TGGT1_064010	2110	228308	7.6	6	51.5548	6	4.8	0	0	0	0	organism=Toxoplasma_gondii_GT1 | product=conserved hypothetical protein | location=TGGT1_chrVIIa:1624455-1632012(-) | length=2110	U
TGGT1_076430	1064	119594	8.8	3	51.1187	3	3.9	0	0	0	0	organism=Toxoplasma_gondii_GT1 | product=conserved hypothetical protein | location=TGGT1_chrIX:1344666-1351635(+) | length=1064	U
TGGT1_108460	711	79950	7.2	2	50.9989	2	3.8	0	0	0	0	organism=Toxoplasma_gondii_GT1 | product=phosphatidylserine decarboxylase proenzyme, putative | location=TGGT1_chrVIII:5535205-5541603(-) | length=711	U
TGGT1_011340	1835	200947	6	5	49.4009	5	3.6	0	0	0	0	organism=Toxoplasma_gondii_GT1 | product=suppressor of actin mutations 2/vacuolar sorting protein, putative | location=TGGT1_chrVIIb:3153199-3168327(+) | length=1835	U
TGGT1_086050	1137	125485	4.9	3	47.8367	3	6.2	0	0	0	0	organism=Toxoplasma_gondii_GT1 | product=sushi domain-containing protein / SCR repeat-containing protein, putative | location=TGGT1_chrXI:617937-623111(+) | length=1137	U
TGGT1_096200	763	82694	9.5	2	47.5232	2	3.8	0	0	0	0	organism=Toxoplasma_gondii_GT1 | product=conserved hypothetical protein | location=TGGT1_chrII:2109870-2113910(+) | length=763	U
TGGT1_019450	769	82620	4.8	2	47.1524	2	3.4	0	0	0	0	organism=Toxoplasma_gondii_GT1 | product=microneme protein, putative | location=TGGT1_chrVIIa:3774278-3777542(-) | length=769	U
TGGT1_021760	849	88311	9.7	2	42.7093	2	3.4	0	0	0	0	organism=Toxoplasma_gondii_GT1 | product=conserved hypothetical protein | location=TGGT1_chrIb:855711-859668(-) | length=849	U
TGGT1_108930	895	97590	7.9	2	40.5142	2	3.4	0	0	0	0	organism=Toxoplasma_gondii_GT1 | product=DNA replication licensing factor MCM2, putative | location=TGGT1_chrVIII:5227773-5237021(-) | length=895	U
TGGT1_123330	922	98962	5.1	2	39.3278	2	5	0	0	0	0	organism=Toxoplasma_gondii_GT1 | product=conserved hypothetical protein | location=TGGT1_chrIV:1693499-1696267(+) | length=922	U
TGGT1_018510	952	105160	8	2	38.0885	2	4.1	0	0	0	0	organism=Toxoplasma_gondii_GT1 | product=ribophorin I, putative | location=TGGT1_chrVIIa:3189082-3197207(-) | length=952	U
TGGT1_032970	962	105891	5.9	2	37.6925	2	2.7	0	0	0	0	organism=Toxoplasma_gondii_GT1 | product=BNR/Asp-box repeat domain-containing protein, putative | location=TGGT1_chrIX:2662362-2671918(-) | length=962	U
TGGT1_041290	2960	326992	8.5	6	36.7502	6	2.9	0	0	0	0	organism=Toxoplasma_gondii_GT1 | product=conserved hypothetical protein | location=TGGT1_chrIX:4831889-4846175(-) | length=2960	U
TGGT1_000640	1030	115456	7.9	2	35.2041	2	2.8	0	0	0	0	organism=Toxoplasma_gondii_GT1 | product=Clp ATP-binding chain B1, putative | location=TGGT1_chrIII:263191-274721(+) | length=1030	U
TGGT1_001290	1214	135181	6.8	2	29.8684	2	2.1	0	0	0	0	organism=Toxoplasma_gondii_GT1 | product=conserved hypothetical protein | location=TGGT1_chrIII:518871-527724(-) | length=1214	U
TGGT1_072530	1858	201827	5.5	3	29.2736	2	1.8	0	0	0	0	organism=Toxoplasma_gondii_GT1 | product=regulator of chromosome condensation domain-containing protein, putative | location=TGGT1_chrVIIa:71437-86481(+) | length=1858	U
TGGT1_091290	1300	141513	5.7	2	27.8925	2	1.9	0	0	0	0	organism=Toxoplasma_gondii_GT1 | product=subtilisin, putative | location=TGGT1_chrXI:3760068-3770381(-) | length=1300	U
TGGT1_055520	1313	140173	5.8	2	27.6163	2	2.9	0	0	0	0	organism=Toxoplasma_gondii_GT1 | product=platelet binding protein GspB, putative | location=TGGT1_chrXI:209122-214015(+) | length=1313	U
TGGT1_096150	1888	200710	4.9	2	19.2056	2	2	0	0	0	0	organism=Toxoplasma_gondii_GT1 | product=conserved hypothetical protein | location=TGGT1_chrII:2137956-2148933(-) | length=1888	U
TGGT1_034550	221	24801	10.2	0	0	0	0	7	672.863	6	24	organism=Toxoplasma_gondii_GT1 | product=60S ribosomal protein L10, putative | location=TGGT1_chrIX:1769696-1772014(-) | length=221	U
TGGT1_046280	112	12726	10.9	0	0	0	0	3	569.015	2	18.8	organism=Toxoplasma_gondii_GT1 | product=40S ribosomal protein S26, putative | location=TGGT1_chrVI:2735454-2736694(+) | length=112	U
TGGT1_042340	116	12602	10.1	0	0	0	0	3	551.772	3	17.2	organism=Toxoplasma_gondii_GT1 | product=histone H2B, putative | location=TGGT1_chrIX:4310813-4311163(+) | length=116	group-5
TGGT1_103250	115	12575	10	0	0	0	0	3	551.772	3	17.4	organism=Toxoplasma_gondii_GT1 | product=histone H2B, putative | location=TGGT1_chrXII:5692006-5692353(+) | length=115	group-5
TGGT1_045620	155	17598	11.3	0	0	0	0	4	548.212	3	14.2	organism=Toxoplasma_gondii_GT1 | product=hypothetical protein | location=TGGT1_chrVI:3189449-3190546(+) | length=155	U
TGGT1_028490	82	9092	8.4	0	0	0	0	2	518.128	2	12.2	organism=Toxoplasma_gondii_GT1 | product=40S ribosomal protein S27, putative | location=TGGT1_chrXII:1952203-1953803(+) | length=82	U
TGGT1_006940	211	24001	10.9	0	0	0	0	5	503.394	4	21.3	organism=Toxoplasma_gondii_GT1 | product=40S ribosomal protein S16, putative | location=TGGT1_chrVIIb:860596-862284(+) | length=211	U
TGGT1_041950	269	29336	10.2	0	0	0	0	6	473.827	4	15.2	organism=Toxoplasma_gondii_GT1 | product=40S ribosomal protein S2, putative | location=TGGT1_chrIX:4501134-4503572(+) | length=269	U
TGGT1_104030	144	16077	9.8	0	0	0	0	3	442.567	3	26.4	organism=Toxoplasma_gondii_GT1 | product=multiprotein bridging factor type, putative | location=TGGT1_chrXII:6097286-6099057(+) | length=144	U
TGGT1_103180	161	17468	5.4	0	0	0	0	3	395.837	3	23.6	organism=Toxoplasma_gondii_GT1 | product=translation initiation factor 5A2 | location=TGGT1_chrXII:5654828-5655313(-) | length=161	U
TGGT1_043420	290	31352	8.9	0	0	0	0	5	366.263	5	24.5	organism=Toxoplasma_gondii_GT1 | product=porin, putative | location=TGGT1_chrVIIb:644619-648342(-) | length=290	U
TGGT1_032990	116	12254	8.6	0	0	0	0	2	366.263	2	31.9	organism=Toxoplasma_gondii_GT1 | product=macrophage migration inhibitory factor, putative | location=TGGT1_chrIX:2658632-2660468(+) | length=116	U
TGGT1_089790	240	27167	10.9	0	0	0	0	4	354.054	4	19.2	organism=Toxoplasma_gondii_GT1 | product=60S ribosomal protein l6, putative | location=TGGT1_chrXI:2947948-2948871(+) | length=240	U
TGGT1_006280	195	22269	10.2	0	0	0	0	3	326.819	3	21.5	organism=Toxoplasma_gondii_GT1 | product=60S ribosomal protein L17, putative | location=TGGT1_chrIII:2214733-2217002(-) | length=195	U
TGGT1_083010	134	15383	11.2	0	0	0	0	2	317.063	2	14.9	organism=Toxoplasma_gondii_GT1 | product=ribosomal protein L34, putative | location=TGGT1_chrX:835904-838156(-) | length=134	U
TGGT1_043440	403	42137	12.2	0	0	0	0	6	316.276	6	18.6	organism=Toxoplasma_gondii_GT1 | product=conserved hypothetical protein | location=TGGT1_chrVIIb:639877-641906(-) | length=403	U
TGGT1_118100	143	15801	10.8	0	0	0	0	2	297.108	2	18.9	organism=Toxoplasma_gondii_GT1 | product=ribosomal protein S23, putative | location=TGGT1_chrVIII:370841-373747(+) | length=143	U
TGGT1_066590	233	25830	9.5	0	0	0	0	3	273.518	3	12.9	organism=Toxoplasma_gondii_GT1 | product=40S ribosomal protein S20, putative | location=TGGT1_chrII:1289335-1291173(+) | length=233	U
TGGT1_074080	163	17555	4.6	0	0	0	0	2	260.653	2	17.2	organism=Toxoplasma_gondii_GT1 | product=conserved hypothetical protein | location=TGGT1_chrIa:517378-518719(-) | length=163	U
TGGT1_075980	449	50073	4.8	0	0	0	0	5	236.562	4	12.9	organism=Toxoplasma_gondii_GT1 | product=tubulin beta chain, putative | location=TGGT1_chrIX:1095333-1097388(-) | length=449	U
TGGT1_044320	183	19380	5.2	0	0	0	0	2	232.166	2	13.7	organism=Toxoplasma_gondii_GT1 | product=acyl carrier protein, putative | location=TGGT1_chrVIIb:203287-204765(-) | length=183	U
TGGT1_007730	552	59672	8.2	0	0	0	0	6	230.905	5	11.6	organism=Toxoplasma_gondii_GT1 | product=elongation factor Tu, putative | location=TGGT1_chrVIIb:1320571-1324232(-) | length=552	U
TGGT1_063430	843	94523	6.5	0	0	0	0	9	226.796	8	14.7	organism=Toxoplasma_gondii_GT1 | product=elongation factor, putative | location=TGGT1_chrVIIa:1355199-1357905(+) | length=843	U
TGGT1_021810	218	23682	8.5	0	0	0	0	2	194.892	2	11.9	organism=Toxoplasma_gondii_GT1 | product=ubiquitin-conjugating enzyme E2, putative | location=TGGT1_chrIb:879733-881208(+) | length=218	U
TGGT1_063210	348	38194	8.8	0	0	0	0	3	183.131	3	10.3	organism=Toxoplasma_gondii_GT1 | product=20k cyclophilin, putative | location=TGGT1_chrVIIa:1178743-1179789(+) | length=348	U
TGGT1_043280	518	57511	5.6	0	0	0	0	4	164.04	4	13.3	organism=Toxoplasma_gondii_GT1 | product=myosin D, putative | location=TGGT1_chrVIIb:744383-748885(-) | length=518	U
TGGT1_117560	283	30463	8.8	0	0	0	0	2	150.129	2	6.7	organism=Toxoplasma_gondii_GT1 | product=peroxiredoxin, putative | location=TGGT1_chrVIII:756278-758406(-) | length=283	U
TGGT1_056700	287	31512	5.3	0	0	0	0	2	148.036	2	5.9	organism=Toxoplasma_gondii_GT1 | product=40S ribosomal protein SA, putative | location=TGGT1_chrIX:342951-345290(-) | length=287	U
TGGT1_007470	293	31760	9.1	0	0	0	0	2	145.005	2	8.5	organism=Toxoplasma_gondii_GT1 | product=gbp1p protein, putative | location=TGGT1_chrVIIb:1123629-1126551(+) | length=293	U
TGGT1_087780	303	31932	10.3	0	0	0	0	2	140.219	2	6.6	organism=Toxoplasma_gondii_GT1 | product=fibrillarin, putative | location=TGGT1_chrXI:1678583-1680168(-) | length=303	U
TGGT1_009760	312	34100	4.3	0	0	0	0	2	136.175	2	6.1	organism=Toxoplasma_gondii_GT1 | product=46 kDa FK506-binding nuclear protein, putative | location=TGGT1_chrVIIb:2274273-2278770(-) | length=312	U
TGGT1_121740	316	33048	4.9	0	0	0	0	2	134.451	2	16.1	organism=Toxoplasma_gondii_GT1 | product=transmembrane protein, putative | location=TGGT1_chrIV:903468-907526(+) | length=316	U
TGGT1_030800	505	56614	5.4	0	0	0	0	3	126.197	3	5.7	organism=Toxoplasma_gondii_GT1 | product=vacuolar ATP synthase subunit B, putative | location=TGGT1_chrXII:676476-679210(+) | length=505	U
TGGT1_069190	550	59938	8.9	0	0	0	0	3	115.872	3	8.9	organism=Toxoplasma_gondii_GT1 | product=DEAD/DEAH box helicase, putative | location=TGGT1_chrX:5398455-5402074(-) | length=550	U
TGGT1_040270	556	59363	7.5	0	0	0	0	3	114.622	3	6.8	organism=Toxoplasma_gondii_GT1 | product=chaperonin containing t-complex protein 1, theta subunit, tcpq, putative | location=TGGT1_chrV:482820-488128(-) | length=556	U
TGGT1_098490	400	45118	7.3	0	0	0	0	2	106.216	2	5	organism=Toxoplasma_gondii_GT1 | product=conserved hypothetical protein | location=TGGT1_chrXI:5971935-5973963(-) | length=400	U
TGGT1_112540	639	75074	5.7	0	0	0	0	3	99.7335	3	5.9	organism=Toxoplasma_gondii_GT1 | product=eukaryotic translation initiation factor 3 subunit 6 interacting protein, putative | location=TGGT1_chrVIII:3491974-3497857(-) | length=639	U
TGGT1_033560	677	75343	8.2	0	0	0	0	3	94.1354	3	6.2	organism=Toxoplasma_gondii_GT1 | product=phosphoenolpyruvate carboxykinase, putative | location=TGGT1_chrIX:2424997-2428192(+) | length=677	U
TGGT1_035040	689	77004	7.3	0	0	0	0	3	92.4959	3	4.9	organism=Toxoplasma_gondii_GT1 | product=tryptophanyl-tRNA synthetase, putative | location=TGGT1_chrIX:1536180-1540612(+) | length=689	U
TGGT1_052800	941	104042	7.6	0	0	0	0	4	90.3007	4	6.4	organism=Toxoplasma_gondii_GT1 | product=staphylococcal nuclease domain-containing protein | location=TGGT1_chrVI:31571-40410(+) | length=941	U
TGGT1_064550	475	50952	8.4	0	0	0	0	2	89.4452	2	5.9	organism=Toxoplasma_gondii_GT1 | product=conserved hypothetical protein | location=TGGT1_chrIb:1781849-1785361(+) | length=475	U
TGGT1_107040	475	52114	6.9	0	0	0	0	2	89.4452	2	7.8	organism=Toxoplasma_gondii_GT1 | product=enolase, putative | location=TGGT1_chrVIII:6250080-6252158(-) | length=475	U
TGGT1_013150	504	54531	6.7	0	0	0	0	2	84.2985	2	4.8	organism=Toxoplasma_gondii_GT1 | product=conserved hypothetical protein | location=TGGT1_chrVIIb:3980787-3982425(-) | length=504	U
TGGT1_069540	524	58802	6.8	0	0	0	0	2	81.081	2	3.2	organism=Toxoplasma_gondii_GT1 | product=mitochondrial processing peptidase beta subunit, putative | location=TGGT1_chrX:5253060-5258390(+) | length=524	U
TGGT1_043160	539	59869	9.1	0	0	0	0	2	78.8246	2	5	organism=Toxoplasma_gondii_GT1 | product=casein kinase II alpha subunit, putative | location=TGGT1_chrVIIb:828295-833334(+) | length=539	U
TGGT1_073980	551	58395	8.5	0	0	0	0	2	77.1079	2	5.3	organism=Toxoplasma_gondii_GT1 | product=beta-ketoacyl synthase, putative | location=TGGT1_chrIa:445633-454390(+) | length=551	U
TGGT1_018290	563	62162	8.3	0	0	0	0	2	75.4644	2	4.1	organism=Toxoplasma_gondii_GT1 | product=mitochondrial processing peptidase alpha subunit, putative | location=TGGT1_chrVIIa:3088159-3094442(-) | length=563	U
TGGT1_025360	575	60914	6	0	0	0	0	2	73.8895	2	4.2	organism=Toxoplasma_gondii_GT1 | product=heat shock protein, putative | location=TGGT1_chrXII:3454189-3458157(-) | length=575	U
TGGT1_085690	662	70694	6.7	0	0	0	0	2	64.179	2	4.1	organism=Toxoplasma_gondii_GT1 | product=thioredoxin reductase, putative | location=TGGT1_chrXI:384413-391935(-) | length=662	U
TGGT1_126520	669	72733	8.2	0	0	0	0	2	63.5074	2	3.4	organism=Toxoplasma_gondii_GT1 | product=succinate dehydrogenase, putative | location=TGGT1_chrX:6958431-6968311(-) | length=669	U
TGGT1_031760	791	87596	6.1	0	0	0	0	2	53.7123	2	2.8	organism=Toxoplasma_gondii_GT1 | product=protein transport protein Sec23, putative | location=TGGT1_chrIX:3381460-3395565(-) | length=791	U
TGGT1_082440	1225	131362	6.2	0	0	0	0	2	34.6828	2	2.6	organism=Toxoplasma_gondii_GT1 | product=hypothetical protein | location=TGGT1_chrX:1125998-1137246(-) | length=1225	U
