# Supplementary material for: In Vivo Biotinylation of the Toxoplasma Parasitophorous Vacuole Reveals Novel Dense Granule Proteins Important for Parasite Growth and Pathogenesis
Source: mBio. 2016 Aug 2;7(4):e00808-16. doi: 10.1128/mBio.00808-16 (PMC4981711; doi:10.1128/mBio.00808-16)
Supplement: Table S4 — Common proteins found by GRA17-, GRA13-, and GRA25-BioID MS/MS analysis. Common hits between all three experiments (experimental data sets, excluding proteins found in control lysates), as well as common hits found between pairs of BioID experiments are shown on separate sheets. [file mbo004162909sd4.xlsx]

## Sheet: gras 17, 25, 13 common
Common proteins between GRA17, GRA25, and GRA13 BioID experiments
ToxoDB ver 7.3	ToxoDB Release 25	Description
TGGT1_034740	TGGT1_288650	GRA12
TGGT1_087970	TGGT1_311720	HSP70 (BIP)
TGGT1_083030	TGGT1_083030	GRA2
TGGT1_017550	TGGT1_203310	GRA7
TGGT1_123210	TGGT1_211680	protein disulfide isomerase (TgPDI)
TGGT1_045380	TGGT1_244560	HSP90
TGGT1_082670	TGGT1_227280	GRA3
TGGT1_032340	TGGT1_290700	GRA25
TGGT1_108770	TGGT1_270240	MAG1
TGGT1_096230	TGGT1_297880	GRA23
TGGT1_115760	TGGT1_232000	GRA30
TGGT1_042710	TGGT1_411430	ROP5
TGGT1_023000	TGGT1_209950	putative thioredoxin
TGGT1_118190	TGGT1_229480	putative calcium binding protein precursor
TGGT1_014920	TGGT1_220240	GRA31
TGGT1_011200	TGGT1_258870B	Hypothetical
TGGT1_021860	TGGT1_208830	GRA16
TGGT1_087090	TGGT1_310780	GRA4
TGGT1_114010	TGGT1_233460	SRS29B (original SAG1)
TGGT1_016370	TGGT1_204340	Hypothetical
TGGT1_072150	TGGT1_212300	GRA32
TGGT1_118730	TGGT1_229010	RON4
TGGT1_042540	TGGT1_304955	serine/threonine specific protein phosphatase
TGGT1_017570	TGGT1_203290	GRA34
TGGT1_051100	TGGT1_239740	GRA14
TGGT1_004030	TGGT1_254470	MYR1
TGGT1_082100	TGGT1_226830	DnaK family protein
TGGT1_028360	TGGT1_217680	Hypothetical
TGGT1_083640	TGGT1_228170	IMC2A
TGGT1_081550	TGGT1_226380	GRA35
TGGT1_101680	TGGT1_249990	Hypothetical
TGGT1_068680	TGGT1_237230	Hypothetical
TGGT1_053890	TGGT1_410360	MAF1 related protein
TGGT1_085560	TGGT1_309600	Hypothetical
TGGT1_039660	TGGT1_213067	GRA36
TGGT1_052750	TGGT1_238100	emp24-domain-containing protein
TGGT1_108780	TGGT1_270250	GRA1
TGGT1_108850	TGGT1_270320	Rhoptry Protein Phosphatase 2C (PP2C)
TGGT1_115800	TGGT1_231960	GRA28
TGGT1_004270	TGGT1_254720	GRA8
TGGT1_069040	TGGT1_236890	GRA37
TGGT1_099190	TGGT1_216060	Hypothetical
TGGT1_085720	TGGT1_309760	Hypothetical
TGGT1_088710	TGGT1_312420	GRA38
TGGT1_102940	TGGT1_251540	GRA9
TGGT1_108120	TGGT1_269690	GRA29
TGGT1_052810	TGGT1_238040A	protein disulfide isomerase domain-containing protein
TGGT1_121860	TGGT1_356120	Kelch repeat protein
TGGT1_114920	TGGT1_232600	Patatin
TGGT1_125900	TGGT1_215160	Hypothetical
TGGT1_050780	TGGT1_240060	Hypothetical
TGGT1_016200	TGGT1_204480	Thioredoxin domain-containing protein
TGGT1_087110	TGGT1_310790	Hypothetical
TGGT1_123330	TGGT1_211460	Hypothetical
TGGT1_065030	TGGT1_221210	cyclophilin
TGGT1_050750	TGGT1_240090	ROP34
TGGT1_051090	TGGT1_239752	Hypothetical
TGGT1_011820	TGGT1_258390	putative DnaJ protein
TGGT1_068050	TGGT1_275470	GRA15
TGGT1_111950	TGGT1_272660	Hypothetical
TGGT1_111750	TGGT1_272460	Hypothetical
TGGT1_125960	TGGT1_215220	GRA22
TGGT1_108460	TGGT1_269920	phosphatidylserine decarboxylase proenzyme (TgPSD1)
TGGT1_010920	TGGT1_258950	Hypothetical
TGGT1_043780	TGGT1_263560	Hypothetical
TGGT1_011750	TGGT1_258458	Hypothetical
TGGT1_026530	TGGT1_246580	Hypothetical
TGGT1_033840	TGGT1_289380	GRA39
TGGT1_025650	TGGT1_247350	Thioredoxin domain-containing protein
TGGT1_068660	TGGT1_237250	Hypothetical
TGGT1_006790	TGGT1_304740	ROP35
TGGT1_029370	TGGT1_218540	Putative Peptidase S15
TGGT1_004150	TGGT1_254580	UDP-galactose transporter family protein
TGGT1_065640	TGGT1_221870	Hypothetical
TGGT1_081220	TGGT1_226072	serine/threonine phosphotase family protein
TGGT1_028300	TGGT1_217740	3-ketoacyl-(acyl-carrier-protein) reductase
TGGT1_033690	TGGT1_289540	Hypothetical
TGGT1_115710	TGGT1_232050	DnaJ-containing domain
TGGT1_125360	TGGT1_214940	M2AP
TGGT1_046140	TGGT1_243730	ROP9
TGGT1_108490	TGGT1_269950	Hypothetical
TGGT1_042510	TGGT1_304990	Guanylate binding protein - Golgi protein
TGGT1_096445	TGGT1_297745	Hypothetical
TGGT1_019450	TGGT1_201780	MIC2
TGGT1_072560	TGGT1_280740	Signal Peptidase
TGGT1_032320	TGGT1_290730	CS-domain containing protein
TGGT1_084200	TGGT1_228630	Hypothetical
TGGT1_108520	TGGT1_269980	putative preprotein translocase Sec61
TGGT1_081730	TGGT1_226580	Hypothetical
TGGT1_042790	TGGT1_308020	SRS57 (SAG3)
TGGT1_096440	TGGT1_297745	Hypothetical
TGGT1_063780	TGGT1_205240	Hypothetical
TGGT1_025500	TGGT1_247400	Hypothetical
TGGT1_021760	TGGT1_208730	MCP4
TGGT1_080990	TGGT1_225850	peptidase, M28 family protein
TGGT1_041290	TGGT1_306060	RON8
TGGT1_027400	TGGT1_245670	pyruvate dehydrogenase complex subunit PDH-E1Alpha
TGGT1_009550	TGGT1_260630	DnaJ family Sec63 protein
TGGT1_107780	TGGT1_269450	Hypothetical
TGGT1_063160	TGGT1_205740	Hypothetical
TGGT1_101330	TGGT1_249670	cathepsin B (rhoptry)
TGGT1_093940	TGGT1_316250	Hypothetical
TGGT1_068770	TGGT1_237150	putative minor histocompatibility antigen h13
TGGT1_076430	TGGT1_266435	Hypothetical
TGGT1_099350	TGGT1_215910	Hypothetical
TGGT1_018170	TGGT1_202780	ROP25
TGGT1_095290	TGGT1_300100	RON2
TGGT1_086050	TGGT1_310010	RON1
TGGT1_045410	TGGT1_244530	Hypothetical
TGGT1_064010	TGGT1_205040	PGAP1 family protein
TGGT1_006340	TGGT1_299110	cleft lip and palate transmembrane protein 1
TGGT1_048390	TGGT1_242020	mannosyl-oligosaccharide glucosidase
TGGT1_032970	TGGT1_290160	putative sortillin like receptor protein
TGGT1_048910	TGGT1_409610	hypothetical
TGGT1_020190	TGGT1_201130	ROP33
TGGT1_000640	TGGT1_275690	putative chaperone protein ClpB

## Sheet: GRA17 and GRA25
Common proteins between GRA17 and GRA25 BioID experiments
ToxoDB ver 7.3	ToxoDB Release 25	Description
TGGT1_065990	TGGT1_222170	GRA17-BirA* (bait protein)
TGGT1_068065	TGGT1_200360	Hypothetical
TGGT1_025470	TGGT1_247440	GRA33
TGGT1_039300	TGGT1_213350	ribosomal protein RPS15
TGGT1_000480	TGGT1_275860	GRA12
TGGT1_053780	TGGT1_410370, TGGT1_279100, TGGT1_279100A, TGGT1_279100B, TGGT1_411470, TGGT1_220950	MAF1 related protein
TGGT1_003280	TGGT1_254000	Hypothetical
TGGT1_018350	TGGT1_202620	Hypothetical
TGGT1_087060	TGGT1_310750	emp24/gp25L/p24 family protein
TGGT1_051970	TGGT1_239010	Hypothetical
TGGT1_117710	TGGT1_230180	GRA24
TGGT1_001270	TGGT1_252360	ROP24
TGGT1_007400	TGGT1_262690	Ribosomal - RPL27
TGGT1_005300	TGGT1_282170	Hypothetical
TGGT1_095830	TGGT1_299780	Hypothetical
TGGT1_098420	TGGT1_216720	Hypothetical
TGGT1_065230	TGGT1_221380	Alba1
TGGT1_080260	TGGT1_225160	Hypothetical
TGGT1_011620	TGGT1_258580	ROP17
TGGT1_081170	TGGT1_226030	cyclic-nucleotide-and calcium/phospholipid-dependent kinases (AGC kinase)
TGGT1_034420	TGGT1_288840	Hypothetical
TGGT1_102640	TGGT1_250955	Lysine/Arginine-rich Unidentified function (KRUF) family protein
TGGT1_078540	TGGT1_224060	putative thioredoxin
TGGT1_068740	TGGT1_237180	Hypothetical
TGGT1_092100	TGGT1_314810	ribosomal - RPL7
TGGT1_017990	TGGT1_202940	Hypothetical
TGGT1_068890	TGGT1_237015	Hypothetical
TGGT1_081860	TGGT1_226690	Hypothetical
TGGT1_071730	TGGT1_211860	Hypothetical
TGGT1_024800	TGGT1_248140	Hypothetical
TGGT1_080250	TGGT1_225150	Hypothetical
TGGT1_049360	TGGT1_241240	Hypothetical
TGGT1_076460	TGGT1_266410	Hypothetical
TGGT1_096530	TGGT1_297650	serine/threonine phosphatase
TGGT1_018360	TGGT1_202610	protein phosphatase 2C domain-containing protein
TGGT1_087520	TGGT1_311210	Hypothetical
TGGT1_068400	TGGT1_237500	protein phosphatase 2C domain-containing protein
TGGT1_049040	TGGT1_409620	hypothetical
TGGT1_076450	TGGT1_266435	Hypothetical
TGGT1_078970	TGGT1_224460	putative aminopeptidase n
TGGT1_092650	TGGT1_315220	ROP14
TGGT1_005680	TGGT1_281675	ROP45
TGGT1_025910	TGGT1_247195	MIC15

## Sheet: gra17 and gra13
Proteins in common between GRA17 and GRA13 BioID experiments
ToxoDB ver 7.3	ToxoDB Release 25	Description
TGGT1_064850	TGGT1_410370, TGGT1_279100, TGGT1_279100A, TGGT1_279100B, TGGT1_411470, TGGT1_220950	MAF1 related protein
TGGT1_095330	TGGT1_300060	signal peptidase
TGGT1_030210	TGGT1_219250	acetyltransferase, GNAT family protein
TGGT1_074520	TGGT1_294220	Hypothetical
TGGT1_009010	TGGT1_261240	Histone H3
TGGT1_028980	TGGT1_218260	Histone H3.3
TGGT1_069840	TGGT1_235930	domain K- type RNA bidning proteins family
TGGT1_092760	TGGT1_315320	SRS52A
TGGT1_116580	TGGT1_231130	Hypothetical
TGGT1_073950	TGGT1_293570	putative translocation protein sec62
TGGT1_095150	TGGT1_300140	putative elongation factor 1-gamma
TGGT1_001340	TGGT1_252440	peptidase c13 family protein
TGGT1_111990	TGGT1_272695	Hypothetical
TGGT1_011340	TGGT1_258826	Hypothetical
TGGT1_015340	TGGT1_220600	Hypothetical
TGGT1_096200	TGGT1_297900	Hypothetical
TGGT1_018510	TGGT1_202572	ribophorin i protein (dolichyl-diphosphooligosaccharide--protein glycosyltransferase subunit)

## Sheet: GRA13 and GRA25
Proteins in common between GRA25 and GRA13 BioID experiments
ToxoDB ver 7.3	ToxoDB Release 25	Description
TGGT1_074500	TGGT1_294200	glucose-6-phosphate 1-dehydrogenase
TGGT1_038055	TGGT1_286630	redoxin domain-containing protein
TGGT1_080020	TGGT1_225080	ribosomal - RPS18
TGGT1_113990	TGGT1_233480	SRS2 (SRS29C)
TGGT1_037270	TGGT1_285870	SRS20A
TGGT1_121730	TGGT1_319560	MIC3
TGGT1_031650	TGGT1_291890	MIC1
TGGT1_021770	TGGT1_208740	putative microneme protein
TGGT1_043320	TGGT1_263220	ROP21
TGGT1_051070	TGGT1_239760	ribosomal - RPL22
TGGT1_065490	TGGT1_221620	putative beta tubulin
TGGT1_009670	TGGT1_260520	Hypothetical
TGGT1_075470	TGGT1_295110	ROP7
TGGT1_087820	TGGT1_311470	RON5
TGGT1_115290	TGGT1_232340	protein phosphatase 2C (PP2C) domain-containing protein
TGGT1_076680	TGGT1_255260	AMA1
TGGT1_069750	TGGT1_236010	prenylcysteine oxidase
TGGT1_005490	TGGT1_281980	phosphatidate cytidylyltransferase
TGGT1_083230	TGGT1_227952	14-3-3 superfamily
TGGT1_096150	TGGT1_297960A	RON6

## Sheet: Venn diagram
	Venn diagram: Overlap of Toxoplasma proteins found by BioID experiments
