# Supplementary material for: In Vivo Biotinylation of the Toxoplasma Parasitophorous Vacuole Reveals Novel Dense Granule Proteins Important for Parasite Growth and Pathogenesis
Source: mBio. 2016 Aug 2;7(4):e00808-16. doi: 10.1128/mBio.00808-16 (PMC4981711; doi:10.1128/mBio.00808-16)
Supplement: Table S5 — Human protein hits from GRA17, GRA13, and GRA25-BioID mass spectrometry. The human host proteins identified by mass spectrometry (UniProt designation) with each of the BioID bait proteins are shown. Sheet 1, GRA17-BioID; sheet 2: GRA25-BioID, sheet 3, GRA13-BioID, sheet 4, common peptide hits between the BioID data sets (comparing the experimental data alone, excluding controls). [file mbo004162909sd5.xlsx]

## Sheet: GRA17
Supplementary Table: GRA17 BioID full Mass spectrometry analysis - HUMAN HITS
LocusID	L	MW	pI	GRA17 -BirA* SpectrumCount	GRA17 -BirA* NSAFe5	GRA17 -BirA* SequenceCount	GRA17 -BirA* Coverage	Control SpectrumCount	Control NSAFe5	Control SequenceCount	Control Coverage	Description	Unique
P05165	703	77354	7.1	123	6341.91	59	62.4	189	5640.17	59	55.3	Propionyl-CoA carboxylase alpha chain, mitochondrial OS=Homo sapiens GN=PCCA PE=1 SV=3	U
Q96RQ3	725	80473	7.8	115	5749.5	36	47.3	173	5006.04	37	46.2	Methylcrotonoyl-CoA carboxylase subunit alpha, mitochondrial OS=Homo sapiens GN=MCCC1 PE=1 SV=3	U
P11498	1178	129634	6.8	138	4246.23	67	57.4	153	2724.78	59	46.1	Pyruvate carboxylase, mitochondrial OS=Homo sapiens GN=PC PE=1 SV=2	U
P62805	103	11367	11.4	12	4222.93	9	52.4	11	2240.48	8	52.4	Histone H4 OS=Homo sapiens GN=HIST1H4A PE=1 SV=2	U
P04264	644	66039	8.1	53	2983.05	35	35.7	99	3225.04	52	55.7	Keratin, type II cytoskeletal 1 OS=Homo sapiens GN=KRT1 PE=1 SV=6	U
P35527	623	62064	5.2	42	2443.61	26	50.2	54	1818.41	30	64.7	Keratin, type I cytoskeletal 9 OS=Homo sapiens GN=KRT9 PE=1 SV=3	U
P62988	76	8565	7.2	7	3338.52	3	50	2	552.081	2	32.9	Ubiquitin OS=Homo sapiens GN=RPS27A PE=1 SV=1	U
P63261	375	41793	5.5	22	2126.48	19	50.1	25	1398.6	16	34.1	Actin, cytoplasmic 2 OS=Homo sapiens GN=ACTG1 PE=1 SV=1	group-1
P60709	375	41737	5.5	22	2126.48	19	50.1	25	1398.6	16	34.1	Actin, cytoplasmic 1 OS=Homo sapiens GN=ACTB PE=1 SV=1	group-1
P07355	339	38604	7.8	13	1390	11	31	28	1732.78	21	46.6	Annexin A2 OS=Homo sapiens GN=ANXA2 PE=1 SV=2	U
P62857	69	7841	10.7	3	1575.95	2	23.2	4	1216.18	3	39.1	40S ribosomal protein S28 OS=Homo sapiens GN=RPS28 PE=1 SV=1	U
P35908	639	65433	8	21	1191.21	19	39.6	48	1575.89	30	50.1	Keratin, type II cytoskeletal 2 epidermal OS=Homo sapiens GN=KRT2 PE=1 SV=2	U
P02533	472	51561	5.2	14	1075.12	12	29	38	1688.99	30	48.1	Keratin, type I cytoskeletal 14 OS=Homo sapiens GN=KRT14 PE=1 SV=4	U
P49411	452	49542	7.6	18	1443.46	14	37.6	28	1299.59	18	34.5	Elongation factor Tu, mitochondrial OS=Homo sapiens GN=TUFM PE=1 SV=2	U
P61313	204	24146	11.6	9	1599.13	5	28.4	11	1131.22	4	22.5	60S ribosomal protein L15 OS=Homo sapiens GN=RPL15 PE=1 SV=2	U
P13645	584	58827	5.2	16	993.064	16	29.3	48	1724.31	28	40.9	Keratin, type I cytoskeletal 10 OS=Homo sapiens GN=KRT10 PE=1 SV=6	U
P05166	539	58216	7.6	19	1277.72	16	43.8	30	1167.67	18	39.9	Propionyl-CoA carboxylase beta chain, mitochondrial OS=Homo sapiens GN=PCCB PE=1 SV=3	U
P04259	564	60067	8	11	706.942	9	15.4	45	1673.86	29	38.1	Keratin, type II cytoskeletal 6B OS=Homo sapiens GN=KRT6B PE=1 SV=5	U
P08670	466	53652	5.1	19	1477.88	17	35	20	900.389	18	32.8	Vimentin OS=Homo sapiens GN=VIM PE=1 SV=4	U
P08779	473	51268	5	10	766.318	9	22	35	1552.36	28	52.2	Keratin, type I cytoskeletal 16 OS=Homo sapiens GN=KRT16 PE=1 SV=4	U
P48668	564	60025	8	10	642.675	9	15.4	44	1636.66	30	37.2	Keratin, type II cytoskeletal 6C OS=Homo sapiens GN=KRT6C PE=1 SV=3	U
P68133	377	42051	5.4	12	1153.75	10	25.7	19	1057.3	12	31.8	Actin, alpha skeletal muscle OS=Homo sapiens GN=ACTA1 PE=1 SV=1	group-3
P68032	377	42019	5.4	12	1153.75	10	25.7	19	1057.3	12	31.8	Actin, alpha cardiac muscle 1 OS=Homo sapiens GN=ACTC1 PE=1 SV=1	group-3
P68104	462	50141	9	20	1569.13	10	28.8	14	635.729	8	15.8	Elongation factor 1-alpha 1 OS=Homo sapiens GN=EEF1A1 PE=1 SV=1	group-2
Q5VTE0	462	50185	9.1	20	1569.13	10	28.8	14	635.729	8	15.8	Putative elongation factor 1-alpha-like 3 OS=Homo sapiens GN=EEF1AL3 PE=5 SV=1	group-2
Q71U36	451	50136	5.1	17	1367.5	12	32.6	15	698.371	10	29	Tubulin alpha-1A chain OS=Homo sapiens GN=TUBA1A PE=1 SV=1	group-6
P68363	451	50152	5.1	0	1367.5	0	0	15	698.371	10	29	Tubulin alpha-1B chain OS=Homo sapiens GN=TUBA1B PE=1 SV=1	group-6
Q9BQE3	449	49895	5.1	0	1367.5	0	0	15	698.371	10	29.2	Tubulin alpha-1C chain OS=Homo sapiens GN=TUBA1C PE=1 SV=1	group-6
P50454	418	46441	8.7	15	1300.72	14	41.9	15	752.837	11	29.2	Serpin H1 OS=Homo sapiens GN=SERPINH1 PE=1 SV=2	U
P07437	444	49671	4.9	16	1306.19	12	32	14	661.502	9	25	Tubulin beta chain OS=Homo sapiens GN=TUBB PE=1 SV=2	U
P13647	590	62378	7.8	11	675.789	10	14.7	33	1173.41	23	26.3	Keratin, type II cytoskeletal 5 OS=Homo sapiens GN=KRT5 PE=1 SV=3	U
P62266	143	15808	10.5	3	760.423	3	19.6	7	1026.95	5	29.4	40S ribosomal protein S23 OS=Homo sapiens GN=RPS23 PE=1 SV=3	U
P25705	553	59751	9.1	18	1179.82	15	34	16	606.989	13	25	ATP synthase subunit alpha, mitochondrial OS=Homo sapiens GN=ATP5A1 PE=1 SV=1	U
P42677	84	9461	9.5	2	863.02	2	25	3	749.252	3	25	40S ribosomal protein S27 OS=Homo sapiens GN=RPS27 PE=1 SV=3	U
P81605	110	11284	6.5	3	988.55	3	22.7	3	572.156	2	20	Dermcidin OS=Homo sapiens GN=DCD PE=1 SV=2	U
Q13085	2346	265551	6.4	33	509.866	31	18.2	116	1037.33	79	28.3	Acetyl-CoA carboxylase 1 OS=Homo sapiens GN=ACACA PE=1 SV=2	U
P02751	2386	262604	5.7	50	759.573	38	22.3	88	773.746	54	22.8	Fibronectin OS=Homo sapiens GN=FN1 PE=1 SV=3	U
P35232	272	29804	5.8	8	1066.08	8	39.7	6	462.773	6	23.2	Prohibitin OS=Homo sapiens GN=PHB PE=1 SV=1	U
P46779	137	15747	12	4	1058.3	4	22.6	3	459.396	3	18.2	60S ribosomal protein L28 OS=Homo sapiens GN=RPL28 PE=1 SV=3	U
P62244	130	14839	10.1	3	836.466	3	23.8	4	645.51	4	24.6	40S ribosomal protein S15a OS=Homo sapiens GN=RPS15A PE=1 SV=2	U
P62241	208	24205	10.3	5	871.318	4	24	6	605.165	6	33.2	40S ribosomal protein S8 OS=Homo sapiens GN=RPS8 PE=1 SV=2	U
P62424	266	29996	10.6	6	817.598	6	18.8	8	630.949	8	22.9	60S ribosomal protein L7a OS=Homo sapiens GN=RPL7A PE=1 SV=2	U
Q13509	450	50433	4.9	11	886.034	8	17.8	10	466.201	7	18.9	Tubulin beta-3 chain OS=Homo sapiens GN=TUBB3 PE=1 SV=2	U
P23396	243	26688	9.7	5	745.82	5	23.5	7	604.335	6	29.2	40S ribosomal protein S3 OS=Homo sapiens GN=RPS3 PE=1 SV=2	U
P05141	298	32895	9.7	7	851.436	4	11.7	7	492.797	4	12.8	ADP/ATP translocase 2 OS=Homo sapiens GN=SLC25A5 PE=1 SV=6	U
Q07020	188	21634	11.7	5	964.012	5	20.7	3	334.772	3	20.7	60S ribosomal protein L18 OS=Homo sapiens GN=RPL18 PE=1 SV=2	U
Q02878	288	32728	10.6	8	1006.86	8	36.1	4	291.376	4	10.4	60S ribosomal protein L6 OS=Homo sapiens GN=RPL6 PE=1 SV=3	U
P45880	294	31566	7.6	7	863.02	6	17.7	6	428.144	6	19.7	Voltage-dependent anion-selective channel protein 2 OS=Homo sapiens GN=VDAC2 PE=1 SV=2	U
Q9BUF5	446	49857	4.9	12	975.251	9	28.7	6	282.23	3	7.4	Tubulin beta-6 chain OS=Homo sapiens GN=TUBB6 PE=1 SV=1	U
P62917	257	28025	11	6	846.23	5	17.9	5	408.153	5	17.9	60S ribosomal protein L8 OS=Homo sapiens GN=RPL8 PE=1 SV=2	U
P61019	212	23546	6.5	5	854.878	5	32.1	4	395.831	3	18.4	Ras-related protein Rab-2A OS=Homo sapiens GN=RAB2A PE=1 SV=1	U
Q02978	314	34062	9.9	6	692.615	6	22.3	8	534.498	8	25.2	Mitochondrial 2-oxoglutarate/malate carrier protein OS=Homo sapiens GN=SLC25A11 PE=1 SV=3	U
P35579	1960	226530	5.6	29	536.305	27	18.4	63	674.327	57	26.5	Myosin-9 OS=Homo sapiens GN=MYH9 PE=1 SV=4	U
P62263	151	16273	10.1	3	720.136	2	15.9	3	416.803	3	22.5	40S ribosomal protein S14 OS=Homo sapiens GN=RPS14 PE=1 SV=3	U
P12236	298	32866	9.7	7	851.436	5	15.4	4	281.598	3	9.1	ADP/ATP translocase 3 OS=Homo sapiens GN=SLC25A6 PE=1 SV=4	U
P54886	795	87302	7.1	13	592.716	12	20.4	19	501.386	15	20.3	Delta-1-pyrroline-5-carboxylate synthase OS=Homo sapiens GN=ALDH18A1 PE=1 SV=2	U
P83731	157	17779	11.3	3	692.615	3	19.7	3	400.874	3	19.7	60S ribosomal protein L24 OS=Homo sapiens GN=RPL24 PE=1 SV=1	U
P62753	249	28681	10.8	4	582.279	4	14.1	6	505.52	6	18.5	40S ribosomal protein S6 OS=Homo sapiens GN=RPS6 PE=1 SV=1	U
P51571	173	18999	6.2	4	838.077	3	17.9	2	242.533	2	12.1	Translocon-associated protein subunit delta OS=Homo sapiens GN=SSR4 PE=1 SV=1	U
P46778	160	18565	10.5	3	679.628	3	16.2	3	393.357	3	13.8	60S ribosomal protein L21 OS=Homo sapiens GN=RPL21 PE=1 SV=2	U
P14618	531	57937	7.8	8	546.092	8	26.2	13	513.612	10	30.9	Pyruvate kinase isozymes M1/M2 OS=Homo sapiens GN=PKM2 PE=1 SV=4	U
P18077	110	12538	11.1	2	659.033	2	19.1	2	381.437	2	19.1	60S ribosomal protein L35a OS=Homo sapiens GN=RPL35A PE=1 SV=2	U
P60660	151	16930	4.7	2	480.091	2	14.6	4	555.737	3	24.5	Myosin light polypeptide 6 OS=Homo sapiens GN=MYL6 PE=1 SV=2	U
P38646	679	73681	6.2	6	320.296	5	8.7	21	648.837	17	23.6	Stress-70 protein, mitochondrial OS=Homo sapiens GN=HSPA9 PE=1 SV=2	U
Q9HCC0	563	61333	7.7	5	321.908	5	13.9	17	633.471	13	24.7	Methylcrotonoyl-CoA carboxylase beta chain, mitochondrial OS=Homo sapiens GN=MCCC2 PE=1 SV=1	U
P39023	403	46109	10.2	7	629.598	6	21.3	6	312.343	4	10.2	60S ribosomal protein L3 OS=Homo sapiens GN=RPL3 PE=1 SV=2	U
P11142	646	70898	5.5	12	673.316	9	16.1	8	259.803	7	12.8	Heat shock cognate 71 kDa protein OS=Homo sapiens GN=HSPA8 PE=1 SV=1	U
P18124	248	29226	10.7	4	584.626	4	16.5	4	338.372	4	16.1	60S ribosomal protein L7 OS=Homo sapiens GN=RPL7 PE=1 SV=1	U
P35268	128	14787	9.2	2	566.357	2	18.8	2	327.798	2	18.8	60S ribosomal protein L22 OS=Homo sapiens GN=RPL22 PE=1 SV=2	U
P26373	211	24261	11.7	4	687.144	4	23.7	2	198.854	2	10	60S ribosomal protein L13 OS=Homo sapiens GN=RPL13 PE=1 SV=4	U
P04844	631	69284	5.7	12	689.322	11	23.8	5	166.237	4	12.4	Dolichyl-diphosphooligosaccharide--protein glycosyltransferase subunit 2 OS=Homo sapiens GN=RPN2 PE=1 SV=3	U
P46781	194	22591	10.7	3	560.518	3	14.9	2	216.279	2	10.8	40S ribosomal protein S9 OS=Homo sapiens GN=RPS9 PE=1 SV=3	U
P30048	256	27693	7.8	2	283.178	2	9.8	6	491.697	5	18.4	Thioredoxin-dependent peroxide reductase, mitochondrial OS=Homo sapiens GN=PRDX3 PE=1 SV=3	U
P13646	458	49588	5	4	316.566	4	6.6	10	458.058	8	9.2	Keratin, type I cytoskeletal 13 OS=Homo sapiens GN=KRT13 PE=1 SV=4	U
Q02543	176	20762	10.7	2	411.896	2	8.5	3	357.598	2	9.1	60S ribosomal protein L18a OS=Homo sapiens GN=RPL18A PE=1 SV=2	U
P36542	298	32996	9.2	4	486.535	4	14.8	4	281.598	4	14.8	ATP synthase subunit gamma, mitochondrial OS=Homo sapiens GN=ATP5C1 PE=1 SV=1	U
Q9Y277	283	30659	8.6	3	384.242	3	11.7	4	296.524	3	15.9	Voltage-dependent anion-selective channel protein 3 OS=Homo sapiens GN=VDAC3 PE=1 SV=1	U
P30101	505	56782	6.4	3	215.328	3	9.5	11	456.97	9	18.2	Protein disulfide-isomerase A3 OS=Homo sapiens GN=PDIA3 PE=1 SV=4	U
P04843	607	68569	6.4	8	477.718	7	17.8	5	172.809	5	9.2	Dolichyl-diphosphooligosaccharide--protein glycosyltransferase subunit 1 OS=Homo sapiens GN=RPN1 PE=1 SV=1	U
P36578	427	47697	11.1	3	254.662	3	8.2	8	393.05	8	18.3	60S ribosomal protein L4 OS=Homo sapiens GN=RPL4 PE=1 SV=5	U
Q99623	299	33296	9.8	3	363.681	3	15.4	4	280.656	4	16.4	Prohibitin-2 OS=Homo sapiens GN=PHB2 PE=1 SV=2	U
Q07065	602	66023	5.9	7	421.475	7	16.1	6	209.094	5	12.8	Cytoskeleton-associated protein 4 OS=Homo sapiens GN=CKAP4 PE=1 SV=2	U
P62826	216	24423	7.5	2	335.619	2	11.1	3	291.376	3	10.2	GTP-binding nuclear protein Ran OS=Homo sapiens GN=RAN PE=1 SV=3	U
Q6UB35	978	105790	8.1	8	296.498	8	10.7	14	300.314	12	13.2	Monofunctional C1-tetrahydrofolate synthase, mitochondrial OS=Homo sapiens GN=MTHFD1L PE=1 SV=1	U
P13804	333	35080	8.4	2	217.699	2	8.7	6	378.001	4	14.1	Electron transfer flavoprotein subunit alpha, mitochondrial OS=Homo sapiens GN=ETFA PE=1 SV=1	U
Q16698	335	36068	9.3	2	216.399	2	7.8	6	375.744	5	19.1	2,4-dienoyl-CoA reductase, mitochondrial OS=Homo sapiens GN=DECR1 PE=1 SV=1	U
P06733	434	47169	7.4	3	250.554	3	10.8	7	338.372	7	20.3	Alpha-enolase OS=Homo sapiens GN=ENO1 PE=1 SV=2	U
P22695	453	48443	8.6	5	400.076	5	22.1	4	185.246	4	11.5	Cytochrome b-c1 complex subunit 2, mitochondrial OS=Homo sapiens GN=UQCRC2 PE=1 SV=3	U
Q9HC07	324	34906	7	3	335.619	3	14.8	3	194.251	3	14.8	Transmembrane protein 165 OS=Homo sapiens GN=TMEM165 PE=1 SV=1	U
Q9Y6C2	1016	106667	5.1	4	142.704	4	6.3	18	371.676	18	18.3	EMILIN-1 OS=Homo sapiens GN=EMILIN1 PE=1 SV=2	U
P48735	452	50909	8.7	4	320.769	4	14.6	4	185.655	4	10.8	Isocitrate dehydrogenase [NADP], mitochondrial OS=Homo sapiens GN=IDH2 PE=1 SV=2	U
P49748	655	70390	8.8	5	276.693	5	10.4	7	224.204	7	13.3	Very long-chain specific acyl-CoA dehydrogenase, mitochondrial OS=Homo sapiens GN=ACADVL PE=1 SV=1	U
P53007	311	34013	9.9	3	349.648	3	11.3	2	134.914	2	7.7	Tricarboxylate transport protein, mitochondrial OS=Homo sapiens GN=SLC25A1 PE=1 SV=2	U
P34931	641	70375	6	5	282.737	4	7	5	163.643	4	7	Heat shock 70 kDa protein 1-like OS=Homo sapiens GN=HSPA1L PE=1 SV=2	U
Q8TD47	263	29295	10.1	0	275.641	0	0	2	159.537	2	8	40S ribosomal protein S4, Y isoform 2 OS=Homo sapiens GN=RPS4Y2 PE=1 SV=3	group-4
P22090	263	29456	10.2	2	275.641	2	8.7	2	159.537	2	8	40S ribosomal protein S4, Y isoform 1 OS=Homo sapiens GN=RPS4Y1 PE=2 SV=2	group-4
P62701	263	29598	10.2	2	275.641	2	8.7	2	159.537	2	8	40S ribosomal protein S4, X isoform OS=Homo sapiens GN=RPS4X PE=1 SV=2	group-4
P06576	529	56560	5.4	4	274.078	4	11.7	4	158.632	4	11.7	ATP synthase subunit beta, mitochondrial OS=Homo sapiens GN=ATP5B PE=1 SV=3	U
O00571	662	73244	7.2	5	273.768	5	9.7	5	158.452	5	9.2	ATP-dependent RNA helicase DDX3X OS=Homo sapiens GN=DDX3X PE=1 SV=3	U
Q16762	297	33429	7.3	2	244.086	2	12.5	2	141.273	2	12.5	Thiosulfate sulfurtransferase OS=Homo sapiens GN=TST PE=1 SV=4	U
P11021	654	72333	5.2	5	277.117	4	7.5	3	96.2342	3	5.2	78 kDa glucose-regulated protein OS=Homo sapiens GN=HSPA5 PE=1 SV=2	U
P21980	687	77329	5.2	3	158.283	3	7.3	7	213.76	7	14	Protein-glutamine gamma-glutamyltransferase 2 OS=Homo sapiens GN=TGM2 PE=1 SV=2	U
P21333	2647	280737	6.1	6	82.1613	6	4	34	269.47	32	18.8	Filamin-A OS=Homo sapiens GN=FLNA PE=1 SV=4	U
P31943	449	49229	6.3	2	161.456	2	7.6	4	186.896	4	13.4	Heterogeneous nuclear ribonucleoprotein H OS=Homo sapiens GN=HNRNPH1 PE=1 SV=4	U
O00159	1063	121724	9.4	4	136.395	4	5.6	10	197.357	10	12.7	Myosin-Ic OS=Homo sapiens GN=MYO1C PE=1 SV=3	U
Q9Y305	439	49902	8.6	2	165.134	2	8.2	3	143.365	3	10	Acyl-coenzyme A thioesterase 9, mitochondrial OS=Homo sapiens GN=ACOT9 PE=1 SV=2	U
P30837	517	57238	6.8	2	140.22	2	5.4	4	162.314	4	9.9	Aldehyde dehydrogenase X, mitochondrial OS=Homo sapiens GN=ALDH1B1 PE=1 SV=2	U
Q86YZ3	2850	282389	10	8	101.746	8	4.7	25	184.027	22	14.2	Hornerin OS=Homo sapiens GN=HRNR PE=1 SV=2	U
P46977	705	80530	8.1	3	154.242	2	2.6	4	119.03	4	5.7	Dolichyl-diphosphooligosaccharide--protein glycosyltransferase subunit STT3A OS=Homo sapiens GN=STT3A PE=1 SV=2	U
P24752	427	45200	8.8	2	169.774	2	7	2	98.2626	2	5.2	Acetyl-CoA acetyltransferase, mitochondrial OS=Homo sapiens GN=ACAT1 PE=1 SV=1	U
Q8TB61	432	47515	9.2	2	167.809	2	5.6	2	97.1253	2	5.1	Adenosine 3'-phospho 5'-phosphosulfate transporter 1 OS=Homo sapiens GN=SLC35B2 PE=1 SV=1	U
P39656	456	50801	6.5	2	158.977	2	4.8	2	92.0134	2	4.8	Dolichyl-diphosphooligosaccharide--protein glycosyltransferase 48 kDa subunit OS=Homo sapiens GN=DDOST PE=1 SV=4	U
P11166	492	54084	8.7	2	147.345	2	3.7	2	85.2807	2	3.7	Solute carrier family 2, facilitated glucose transporter member 1 OS=Homo sapiens GN=SLC2A1 PE=1 SV=2	U
Q9UJS0	675	74176	8.6	2	107.398	2	3.6	4	124.32	4	8	Calcium-binding mitochondrial carrier protein Aralar2 OS=Homo sapiens GN=SLC25A13 PE=1 SV=2	U
P35580	1976	228997	5.5	2	36.6871	2	1.5	16	169.871	15	9.4	Myosin-10 OS=Homo sapiens GN=MYH10 PE=1 SV=3	U
P12111	3177	343664	6.7	3	34.2274	3	1.2	23	151.879	23	9.7	Collagen alpha-3(VI) chain OS=Homo sapiens GN=COL6A3 PE=1 SV=4	U
P42704	1394	157904	6.1	3	78.0061	3	3.6	7	105.347	7	6.2	Leucine-rich PPR motif-containing protein, mitochondrial OS=Homo sapiens GN=LRPPRC PE=1 SV=3	U
P07996	1170	129383	4.9	3	92.9406	3	4.5	3	53.7925	3	2.5	Thrombospondin-1 OS=Homo sapiens GN=THBS1 PE=1 SV=2	U
Q05682	793	93250	5.7	2	91.417	2	3	2	52.9106	2	3	Caldesmon OS=Homo sapiens GN=CALD1 PE=1 SV=2	U
P27816	1152	121005	5.4	3	94.3928	3	4.3	2	36.422	2	2.8	Microtubule-associated protein 4 OS=Homo sapiens GN=MAP4 PE=1 SV=3	U
P04350	444	49586	4.9	10	816.37	7	23	0	0	0	0	Tubulin beta-4 chain OS=Homo sapiens GN=TUBB4 PE=1 SV=2	U
Q9BS26	406	46971	5.3	5	446.39	5	16.3	0	0	0	0	Endoplasmic reticulum resident protein 44 OS=Homo sapiens GN=ERP44 PE=1 SV=1	U
P23528	166	18502	8.1	2	436.709	2	23.5	0	0	0	0	Cofilin-1 OS=Homo sapiens GN=CFL1 PE=1 SV=3	U
Q00325	362	40095	9.4	4	400.518	4	9.1	0	0	0	0	Phosphate carrier protein, mitochondrial OS=Homo sapiens GN=SLC25A3 PE=1 SV=2	U
Q9P035	362	43160	8.9	4	400.518	2	11.9	0	0	0	0	Protein tyrosine phosphatase-like protein PTPLAD1 OS=Homo sapiens GN=PTPLAD1 PE=1 SV=2	U
Q9NVJ2	186	21539	8.4	2	389.751	2	20.4	0	0	0	0	ADP-ribosylation factor-like protein 8B OS=Homo sapiens GN=ARL8B PE=1 SV=1	U
P32969	192	21863	10	2	377.571	2	15.1	0	0	0	0	60S ribosomal protein L9 OS=Homo sapiens GN=RPL9 PE=1 SV=1	U
P30044	214	22026	8.6	2	338.756	2	20.6	0	0	0	0	Peroxiredoxin-5, mitochondrial OS=Homo sapiens GN=PRDX5 PE=1 SV=3	U
P04083	346	38714	7	3	314.279	3	11	0	0	0	0	Annexin A1 OS=Homo sapiens GN=ANXA1 PE=1 SV=2	U
P17066	643	71028	6.1	5	281.857	4	6.4	0	0	0	0	Heat shock 70 kDa protein 6 OS=Homo sapiens GN=HSPA6 PE=1 SV=2	U
O15260	269	30394	7.8	2	269.493	2	8.6	0	0	0	0	Surfeit locus protein 4 OS=Homo sapiens GN=SURF4 PE=1 SV=3	U
Q5EB52	335	38830	9.7	2	216.399	2	11	0	0	0	0	Mesoderm-specific transcript homolog protein OS=Homo sapiens GN=MEST PE=1 SV=2	U
Q9HD45	589	67888	7.2	3	184.619	3	7.3	0	0	0	0	Transmembrane 9 superfamily member 3 OS=Homo sapiens GN=TM9SF3 PE=1 SV=2	U
O75746	678	74762	8.4	3	160.384	3	6.8	0	0	0	0	Calcium-binding mitochondrial carrier protein Aralar1 OS=Homo sapiens GN=SLC25A12 PE=1 SV=2	U
Q16647	500	57104	7.3	2	144.987	2	8	0	0	0	0	Prostacyclin synthase OS=Homo sapiens GN=PTGIS PE=1 SV=1	U
P11169	496	53924	7.2	2	142.704	2	4	0	0	0	0	Solute carrier family 2, facilitated glucose transporter member 3 OS=Homo sapiens GN=SLC2A3 PE=1 SV=1	group-5
Q8TDB8	520	56320	7.8	2	142.704	2	3.8	0	0	0	0	Solute carrier family 2, facilitated glucose transporter member 14 OS=Homo sapiens GN=SLC2A14 PE=2 SV=1	group-5
P14625	803	92469	4.8	3	135.418	2	3.1	0	0	0	0	Endoplasmin OS=Homo sapiens GN=HSP90B1 PE=1 SV=1	U
Q8WUM4	868	96023	6.5	3	125.277	3	4.7	0	0	0	0	Programmed cell death 6-interacting protein OS=Homo sapiens GN=PDCD6IP PE=1 SV=1	U
O95573	720	80420	8.4	2	100.686	2	3.1	0	0	0	0	Long-chain-fatty-acid--CoA ligase 3 OS=Homo sapiens GN=ACSL3 PE=1 SV=3	U
Q96J02	903	102803	6.3	2	80.2809	2	2.7	0	0	0	0	E3 ubiquitin-protein ligase Itchy homolog OS=Homo sapiens GN=ITCH PE=1 SV=2	U
P02538	564	60045	8	0	0	0	0	45	1673.86	31	39.9	Keratin, type II cytoskeletal 6A OS=Homo sapiens GN=KRT6A PE=1 SV=3	U
P62280	158	18431	10.3	0	0	0	0	9	1195.01	7	35.4	40S ribosomal protein S11 OS=Homo sapiens GN=RPS11 PE=1 SV=3	U
Q04695	432	48106	5	0	0	0	0	23	1116.94	19	33.3	Keratin, type I cytoskeletal 17 OS=Homo sapiens GN=KRT17 PE=1 SV=2	U
P04080	98	11140	7.6	0	0	0	0	5	1070.36	4	45.9	Cystatin-B OS=Homo sapiens GN=CSTB PE=1 SV=2	U
P62861	59	6648	12.1	0	0	0	0	2	711.155	2	18.6	40S ribosomal protein S30 OS=Homo sapiens GN=FAU PE=1 SV=1	U
P10599	105	11737	4.9	0	0	0	0	3	599.402	3	22.9	Thioredoxin OS=Homo sapiens GN=TXN PE=1 SV=3	U
Q969Q0	106	12469	10.7	0	0	0	0	3	593.747	3	26.4	60S ribosomal protein L36a-like OS=Homo sapiens GN=RPL36AL PE=1 SV=3	U
P08727	400	44092	5.1	0	0	0	0	11	576.924	8	16	Keratin, type I cytoskeletal 19 OS=Homo sapiens GN=KRT19 PE=1 SV=3	U
P46776	148	16561	11	0	0	0	0	4	567.002	3	16.2	60S ribosomal protein L27a OS=Homo sapiens GN=RPL27A PE=1 SV=2	U
P62854	115	13015	11	0	0	0	0	3	547.28	3	27	40S ribosomal protein S26 OS=Homo sapiens GN=RPS26 PE=1 SV=3	U
P62750	156	17695	10.4	0	0	0	0	4	537.925	4	17.9	60S ribosomal protein L23a OS=Homo sapiens GN=RPL23A PE=1 SV=1	U
P60866	119	13373	9.9	0	0	0	0	3	528.884	2	22.7	40S ribosomal protein S20 OS=Homo sapiens GN=RPS20 PE=1 SV=1	U
P05787	483	53704	5.6	0	0	0	0	12	521.219	5	3.9	Keratin, type II cytoskeletal 8 OS=Homo sapiens GN=KRT8 PE=1 SV=7	U
Q13885	445	49907	4.9	0	0	0	0	10	471.44	7	20.2	Tubulin beta-2A chain OS=Homo sapiens GN=TUBB2A PE=1 SV=1	group-7
Q9BVA1	445	49953	4.9	0	0	0	0	10	471.44	7	20.2	Tubulin beta-2B chain OS=Homo sapiens GN=TUBB2B PE=1 SV=1	group-7
P62913	178	20252	9.6	0	0	0	0	4	471.44	2	12.9	60S ribosomal protein L11 OS=Homo sapiens GN=RPL11 PE=1 SV=2	U
Q06830	199	22110	8.1	0	0	0	0	4	421.69	4	19.6	Peroxiredoxin-1 OS=Homo sapiens GN=PRDX1 PE=1 SV=1	U
P02545	664	74140	7	0	0	0	0	13	410.735	12	22	Lamin-A/C OS=Homo sapiens GN=LMNA PE=1 SV=1	U
P12035	629	64504	6.5	0	0	0	0	12	400.236	6	4.6	Keratin, type II cytoskeletal 3 OS=Homo sapiens GN=KRT3 PE=1 SV=2	U
P62937	165	18012	7.8	0	0	0	0	3	381.437	3	16.4	Peptidyl-prolyl cis-trans isomerase A OS=Homo sapiens GN=PPIA PE=1 SV=2	U
P49207	117	13293	11.5	0	0	0	0	2	358.616	2	8.5	60S ribosomal protein L34 OS=Homo sapiens GN=RPL34 PE=1 SV=3	U
P84085	180	20530	6.8	0	0	0	0	3	349.651	3	22.2	ADP-ribosylation factor 5 OS=Homo sapiens GN=ARF5 PE=1 SV=2	U
P18621	184	21397	10.2	0	0	0	0	3	342.05	3	17.4	60S ribosomal protein L17 OS=Homo sapiens GN=RPL17 PE=1 SV=3	U
O95571	254	27873	6.8	0	0	0	0	4	330.379	4	19.7	Protein ETHE1, mitochondrial OS=Homo sapiens GN=ETHE1 PE=1 SV=2	U
P84243	136	15328	11.3	0	0	0	0	2	308.516	2	13.2	Histone H3.3 OS=Homo sapiens GN=H3F3A PE=1 SV=2	group-8
Q71DI3	136	15388	11.3	0	0	0	0	2	308.516	2	13.2	Histone H3.2 OS=Homo sapiens GN=HIST2H3A PE=1 SV=3	group-8
P68431	136	15404	11.1	0	0	0	0	2	308.516	2	13.2	Histone H3.1 OS=Homo sapiens GN=HIST1H3A PE=1 SV=2	group-8
Q16695	136	15508	11.1	0	0	0	0	2	308.516	2	13.2	Histone H3.1t OS=Homo sapiens GN=HIST3H3 PE=1 SV=3	group-8
P04792	205	22783	6.4	0	0	0	0	3	307.011	3	21	Heat shock protein beta-1 OS=Homo sapiens GN=HSPB1 PE=1 SV=2	U
P51149	207	23490	6.7	0	0	0	0	3	304.044	2	11.6	Ras-related protein Rab-7a OS=Homo sapiens GN=RAB7A PE=1 SV=1	U
P23284	216	23743	9.4	0	0	0	0	3	291.376	3	13.4	Peptidyl-prolyl cis-trans isomerase B OS=Homo sapiens GN=PPIB PE=1 SV=2	U
P62249	146	16445	10.2	0	0	0	0	2	287.384	2	14.4	40S ribosomal protein S16 OS=Homo sapiens GN=RPS16 PE=1 SV=2	U
P46777	297	34363	9.7	0	0	0	0	4	282.546	4	11.1	60S ribosomal protein L5 OS=Homo sapiens GN=RPL5 PE=1 SV=3	U
P47914	159	17752	11.7	0	0	0	0	2	263.888	2	14.5	60S ribosomal protein L29 OS=Homo sapiens GN=RPL29 PE=1 SV=2	U
P61247	264	29945	9.7	0	0	0	0	3	238.398	3	12.5	40S ribosomal protein S3a OS=Homo sapiens GN=RPS3A PE=1 SV=2	U
Q9Y6N5	450	49961	9.1	0	0	0	0	5	233.101	5	14	Sulfide:quinone oxidoreductase, mitochondrial OS=Homo sapiens GN=SQRDL PE=1 SV=1	U
P18085	180	20511	7.2	0	0	0	0	2	233.101	2	16.7	ADP-ribosylation factor 4 OS=Homo sapiens GN=ARF4 PE=1 SV=3	U
Q13162	271	30540	6.3	0	0	0	0	3	232.241	3	13.3	Peroxiredoxin-4 OS=Homo sapiens GN=PRDX4 PE=1 SV=1	U
P00367	558	61398	7.8	0	0	0	0	6	225.581	6	13.4	Glutamate dehydrogenase 1, mitochondrial OS=Homo sapiens GN=GLUD1 PE=1 SV=2	U
P82912	194	20616	10.8	0	0	0	0	2	216.279	2	14.4	28S ribosomal protein S11, mitochondrial OS=Homo sapiens GN=MRPS11 PE=1 SV=2	U
P61026	200	22541	8.4	0	0	0	0	2	209.791	2	11	Ras-related protein Rab-10 OS=Homo sapiens GN=RAB10 PE=1 SV=1	U
P62820	205	22678	6.2	0	0	0	0	2	204.674	2	12.2	Ras-related protein Rab-1A OS=Homo sapiens GN=RAB1A PE=1 SV=3	U
P05120	415	46596	5.6	0	0	0	0	4	202.208	3	10.6	Plasminogen activator inhibitor 2 OS=Homo sapiens GN=SERPINB2 PE=1 SV=2	U
P32322	319	33361	7.6	0	0	0	0	3	197.295	3	12.9	Pyrroline-5-carboxylate reductase 1, mitochondrial OS=Homo sapiens GN=PYCR1 PE=1 SV=2	U
P50914	215	23432	10.9	0	0	0	0	2	195.154	2	9.3	60S ribosomal protein L14 OS=Homo sapiens GN=RPL14 PE=1 SV=4	U
P04406	335	36053	8.5	0	0	0	0	3	187.872	3	14	Glyceraldehyde-3-phosphate dehydrogenase OS=Homo sapiens GN=GAPDH PE=1 SV=3	U
P01876	353	37655	6.5	0	0	0	0	3	178.292	3	10.2	Ig alpha-1 chain C region OS=Homo sapiens GN=IGHA1 PE=1 SV=2	U
P17844	614	69148	8.9	0	0	0	0	5	170.839	5	9	Probable ATP-dependent RNA helicase DDX5 OS=Homo sapiens GN=DDX5 PE=1 SV=1	U
P57088	247	27978	9.7	0	0	0	0	2	169.871	2	8.5	Transmembrane protein 33 OS=Homo sapiens GN=TMEM33 PE=1 SV=2	U
Q15738	373	41900	8.1	0	0	0	0	3	168.732	2	7.5	Sterol-4-alpha-carboxylate 3-dehydrogenase, decarboxylating OS=Homo sapiens GN=NSDHL PE=1 SV=2	U
Q96RP9	751	83472	7	0	0	0	0	6	167.609	5	7.1	Elongation factor G, mitochondrial OS=Homo sapiens GN=GFM1 PE=1 SV=2	U
P12109	1028	108529	5.4	0	0	0	0	8	163.261	8	9.4	Collagen alpha-1(VI) chain OS=Homo sapiens GN=COL6A1 PE=1 SV=3	U
O00763	2458	276553	6.5	0	0	0	0	19	162.165	13	6.8	Acetyl-CoA carboxylase 2 OS=Homo sapiens GN=ACACB PE=1 SV=2	U
P08559	390	43296	8.1	0	0	0	0	3	161.377	3	6.9	Pyruvate dehydrogenase E1 component subunit alpha, somatic form, mitochondrial OS=Homo sapiens GN=PDHA1 PE=1 SV=3	U
Q99714	261	26923	7.8	0	0	0	0	2	160.759	2	11.9	3-hydroxyacyl-CoA dehydrogenase type-2 OS=Homo sapiens GN=HSD17B10 PE=1 SV=3	U
P60842	406	46154	5.5	0	0	0	0	3	154.827	2	6.4	Eukaryotic initiation factor 4A-I OS=Homo sapiens GN=EIF4A1 PE=1 SV=1	group-9
Q14240	407	46402	5.5	0	0	0	0	3	154.827	2	6.4	Eukaryotic initiation factor 4A-II OS=Homo sapiens GN=EIF4A2 PE=1 SV=2	group-9
P15880	293	31324	10.2	0	0	0	0	2	143.202	2	7.8	40S ribosomal protein S2 OS=Homo sapiens GN=RPS2 PE=1 SV=2	U
Q15084	440	48121	5.1	0	0	0	0	3	143.039	3	8.4	Protein disulfide-isomerase A6 OS=Homo sapiens GN=PDIA6 PE=1 SV=1	U
Q9Y4P3	447	49798	9.4	0	0	0	0	3	140.799	3	8.9	Transducin beta-like protein 2 OS=Homo sapiens GN=TBL2 PE=1 SV=1	U
P36957	453	48729	9	0	0	0	0	3	138.934	3	7.7	Dihydrolipoyllysine-residue succinyltransferase component of 2-oxoglutarate dehydrogenase complex, mitochondrial OS=Homo sapiens GN=DLST PE=1 SV=3	U
P02768	609	69367	6.3	0	0	0	0	4	137.794	3	3.6	Serum albumin OS=Homo sapiens GN=ALB PE=1 SV=2	U
P61978	463	50976	5.5	0	0	0	0	3	135.933	3	10.4	Heterogeneous nuclear ribonucleoprotein K OS=Homo sapiens GN=HNRNPK PE=1 SV=1	U
Q9H845	621	68760	8	0	0	0	0	4	135.131	4	8.2	Acyl-CoA dehydrogenase family member 9, mitochondrial OS=Homo sapiens GN=ACAD9 PE=1 SV=1	U
Q53GQ0	312	34324	9.3	0	0	0	0	2	134.481	2	8.7	Estradiol 17-beta-dehydrogenase 12 OS=Homo sapiens GN=HSD17B12 PE=1 SV=2	U
P55084	474	51294	9.4	0	0	0	0	3	132.779	3	8.2	Trifunctional enzyme subunit beta, mitochondrial OS=Homo sapiens GN=HADHB PE=1 SV=3	U
O76031	633	69224	7.6	0	0	0	0	4	132.569	4	8.1	ATP-dependent Clp protease ATP-binding subunit clpX-like, mitochondrial OS=Homo sapiens GN=CLPX PE=1 SV=2	U
P63244	317	35077	7.7	0	0	0	0	2	132.36	2	8.2	Guanine nucleotide-binding protein subunit beta-2-like 1 OS=Homo sapiens GN=GNB2L1 PE=1 SV=3	U
Q9BWM7	321	35503	9.1	0	0	0	0	2	130.711	2	7.5	Sideroflexin-3 OS=Homo sapiens GN=SFXN3 PE=2 SV=1	U
P43490	491	55521	7.2	0	0	0	0	3	128.182	3	9.4	Nicotinamide phosphoribosyltransferase OS=Homo sapiens GN=NAMPT PE=1 SV=1	U
Q00839	825	90585	6	0	0	0	0	5	127.146	5	7.6	Heterogeneous nuclear ribonucleoprotein U OS=Homo sapiens GN=HNRNPU PE=1 SV=6	U
P98095	1184	126573	4.8	0	0	0	0	7	124.032	7	7.9	Fibulin-2 OS=Homo sapiens GN=FBLN2 PE=1 SV=2	U
Q3ZCQ8	353	39646	8.4	0	0	0	0	2	118.862	2	9.3	Mitochondrial import inner membrane translocase subunit TIM50 OS=Homo sapiens GN=TIMM50 PE=1 SV=2	U
Q15365	356	37498	7.1	0	0	0	0	2	117.86	2	6.2	Poly(rC)-binding protein 1 OS=Homo sapiens GN=PCBP1 PE=1 SV=2	U
P19013	534	57285	6.6	0	0	0	0	3	117.86	2	4.7	Keratin, type II cytoskeletal 4 OS=Homo sapiens GN=KRT4 PE=1 SV=4	U
P11177	359	39233	6.6	0	0	0	0	2	116.875	2	7.5	Pyruvate dehydrogenase E1 component subunit beta, mitochondrial OS=Homo sapiens GN=PDHB PE=1 SV=3	U
P50452	374	42767	5.6	0	0	0	0	2	112.187	2	7	Serpin B8 OS=Homo sapiens GN=SERPINB8 PE=1 SV=2	U
Q8N4Q0	377	40140	8.2	0	0	0	0	2	111.295	2	6.4	Zinc-binding alcohol dehydrogenase domain-containing protein 2 OS=Homo sapiens GN=ZADH2 PE=1 SV=1	U
P07093	398	44002	9.3	0	0	0	0	2	105.422	2	5.5	Glia-derived nexin OS=Homo sapiens GN=SERPINE2 PE=1 SV=1	U
Q8NC51	408	44965	8.6	0	0	0	0	2	102.839	2	6.6	Plasminogen activator inhibitor 1 RNA-binding protein OS=Homo sapiens GN=SERBP1 PE=1 SV=2	U
Q8NBS9	432	47629	6	0	0	0	0	2	97.1253	2	4.4	Thioredoxin domain-containing protein 5 OS=Homo sapiens GN=TXNDC5 PE=1 SV=2	U
P61619	476	52265	8.1	0	0	0	0	2	88.1473	2	2.3	Protein transport protein Sec61 subunit alpha isoform 1 OS=Homo sapiens GN=SEC61A1 PE=1 SV=2	group-11
Q9H9S3	476	52248	8.1	0	0	0	0	2	88.1473	2	2.3	Protein transport protein Sec61 subunit alpha isoform 2 OS=Homo sapiens GN=SEC61A2 PE=2 SV=3	group-11
P14923	745	81745	6.1	0	0	0	0	3	84.4794	3	3	Junction plakoglobin OS=Homo sapiens GN=JUP PE=1 SV=3	U
P40939	763	83000	9	0	0	0	0	3	82.4865	2	4.6	Trifunctional enzyme subunit alpha, mitochondrial OS=Homo sapiens GN=HADHA PE=1 SV=2	U
P12110	1019	108579	6.2	0	0	0	0	4	82.3516	4	3.8	Collagen alpha-2(VI) chain OS=Homo sapiens GN=COL6A2 PE=1 SV=4	U
P05091	517	56381	7	0	0	0	0	2	81.1569	2	4.3	Aldehyde dehydrogenase, mitochondrial OS=Homo sapiens GN=ALDH2 PE=1 SV=2	U
Q8N1N4	520	56866	6	0	0	0	0	2	80.6887	2	3.8	Keratin, type II cytoskeletal 78 OS=Homo sapiens GN=KRT78 PE=1 SV=2	U
Q9NR30	783	87344	9.3	0	0	0	0	3	80.3795	3	4.7	Nucleolar RNA helicase 2 OS=Homo sapiens GN=DDX21 PE=1 SV=5	U
P17987	556	60344	6.1	0	0	0	0	2	75.4643	2	3.8	T-complex protein 1 subunit alpha OS=Homo sapiens GN=TCP1 PE=1 SV=1	U
P30038	563	61720	8.1	0	0	0	0	2	74.526	2	5.2	Delta-1-pyrroline-5-carboxylate dehydrogenase, mitochondrial OS=Homo sapiens GN=ALDH4A1 PE=1 SV=3	U
P35749	1972	227337	5.5	0	0	0	0	7	74.4693	6	4.1	Myosin-11 OS=Homo sapiens GN=MYH11 PE=1 SV=3	U
P10809	573	61055	5.9	0	0	0	0	2	73.2253	2	4.7	60 kDa heat shock protein, mitochondrial OS=Homo sapiens GN=HSPD1 PE=1 SV=2	U
P02452	1464	138912	5.8	0	0	0	0	5	71.6498	5	4.6	Collagen alpha-1(I) chain OS=Homo sapiens GN=COL1A1 PE=1 SV=4	U
Q3SY69	923	101746	6.5	0	0	0	0	3	68.1876	3	4.2	Probable 10-formyltetrahydrofolate dehydrogenase ALDH1L2 OS=Homo sapiens GN=ALDH1L2 PE=1 SV=2	U
Q9NVI7	634	71369	9	0	0	0	0	2	66.18	2	3.8	ATPase family AAA domain-containing protein 3A OS=Homo sapiens GN=ATAD3A PE=1 SV=2	U
P36776	959	106489	6.4	0	0	0	0	3	65.6279	3	3.5	Lon protease homolog, mitochondrial OS=Homo sapiens GN=LONP1 PE=1 SV=2	U
Q92841	650	72372	8.6	0	0	0	0	2	64.551	2	3.2	Probable ATP-dependent RNA helicase DDX17 OS=Homo sapiens GN=DDX17 PE=1 SV=1	U
Q14315	2725	291020	6	0	0	0	0	8	61.5899	8	4.7	Filamin-C OS=Homo sapiens GN=FLNC PE=1 SV=3	U
P12036	1026	112479	6.2	0	0	0	0	3	61.3423	3	1.8	Neurofilament heavy polypeptide OS=Homo sapiens GN=NEFH PE=1 SV=4	U
P15924	2871	331774	6.8	0	0	0	0	8	58.4579	8	3	Desmoplakin OS=Homo sapiens GN=DSP PE=1 SV=3	U
P52272	730	77516	8.7	0	0	0	0	2	57.4769	2	2.9	Heterogeneous nuclear ribonucleoprotein M OS=Homo sapiens GN=HNRNPM PE=1 SV=3	U
P98160	4391	468803	6.5	0	0	0	0	12	57.3329	12	3	Basement membrane-specific heparan sulfate proteoglycan core protein OS=Homo sapiens GN=HSPG2 PE=1 SV=3	U
P24821	2201	240851	4.9	0	0	0	0	6	57.1896	6	3.7	Tenascin OS=Homo sapiens GN=TNC PE=1 SV=3	U
P41250	739	83140	7	0	0	0	0	2	56.7769	2	3.2	Glycyl-tRNA synthetase OS=Homo sapiens GN=GARS PE=1 SV=2	U
Q08211	1270	140958	6.8	0	0	0	0	3	49.5568	3	3	ATP-dependent RNA helicase A OS=Homo sapiens GN=DHX9 PE=1 SV=4	U
Q08554	894	99987	5.4	0	0	0	0	2	46.933	2	3.2	Desmocollin-1 OS=Homo sapiens GN=DSC1 PE=1 SV=2	U
Q14697	944	106874	6.1	0	0	0	0	2	44.4472	2	3.8	Neutral alpha-glucosidase AB OS=Homo sapiens GN=GANAB PE=1 SV=3	U
Q5D862	2391	248072	8.3	0	0	0	0	5	43.8709	5	3.3	Filaggrin-2 OS=Homo sapiens GN=FLG2 PE=1 SV=1	U
Q9NSE4	1012	113791	7.2	0	0	0	0	2	41.4606	2	3.4	Isoleucyl-tRNA synthetase, mitochondrial OS=Homo sapiens GN=IARS2 PE=1 SV=2	U
O14983	1001	110252	5.2	0	0	0	0	2	41.075	2	2.4	Sarcoplasmic/endoplasmic reticulum calcium ATPase 1 OS=Homo sapiens GN=ATP2A1 PE=1 SV=1	group-10
P16615	1042	114757	5.3	0	0	0	0	2	41.075	2	2.3	Sarcoplasmic/endoplasmic reticulum calcium ATPase 2 OS=Homo sapiens GN=ATP2A2 PE=1 SV=1	group-10
Q02413	1049	113748	5	0	0	0	0	2	39.9982	2	2.8	Desmoglein-1 OS=Homo sapiens GN=DSG1 PE=1 SV=2	U
O43795	1136	131985	9.4	0	0	0	0	2	36.935	2	1.8	Myosin-Ib OS=Homo sapiens GN=MYO1B PE=1 SV=3	U
P53621	1224	138345	7.7	0	0	0	0	2	34.2795	2	2.3	Coatomer subunit alpha OS=Homo sapiens GN=COPA PE=1 SV=2	U
P08123	1366	129288	9	0	0	0	0	2	30.716	2	2.5	Collagen alpha-2(I) chain OS=Homo sapiens GN=COL1A2 PE=1 SV=6	U
Q9NR99	2828	312279	8.3	0	0	0	0	3	22.255	3	1.3	Matrix-remodeling-associated protein 5 OS=Homo sapiens GN=MXRA5 PE=2 SV=2	U
P20930	4061	435180	9.2	0	0	0	0	2	10.332	2	0.9	Filaggrin OS=Homo sapiens GN=FLG PE=1 SV=3	U

## Sheet: GRA25
Supplementary Table: GRA25 BioID full Mass spectrometry analysis - HUMAN HITS
LocusID	L	MW	pI	GRA25-BirA* SpectrumCount	GRA25-BirA* NSAFe5	GRA25-BirA* SequenceCount	GRA25-BirA* Coverage (%)	Control SpectrumCount	Control NSAFe5	Control SequenceCount	Control Coverage (%)	Description	Unique
P04264	644	66039	8.1	143	5829.1	58	63.2	114	4681.2	51	61	Keratin, type II cytoskeletal 1 OS=Homo sapiens GN=KRT1 PE=1 SV=6	U
P05165	703	77354	7.1	127	4742.42	57	64.2	102	3836.92	47	60.6	Propionyl-CoA carboxylase alpha chain, mitochondrial OS=Homo sapiens GN=PCCA PE=1 SV=3	U
Q96RQ3	725	80473	7.8	85	3077.74	41	56.4	136	4960.65	47	61.2	Methylcrotonoyl-CoA carboxylase subunit alpha, mitochondrial OS=Homo sapiens GN=MCCC1 PE=1 SV=3	U
P62988	76	8565	7.2	15	5181.18	4	50	5	1739.78	3	50	Ubiquitin OS=Homo sapiens GN=RPS27A PE=1 SV=1	U
P11498	1178	129634	6.8	127	2830.15	58	53.6	171	3838.74	63	57.4	Pyruvate carboxylase, mitochondrial OS=Homo sapiens GN=PC PE=1 SV=2	U
P35527	623	62064	5.2	77	3244.55	34	64.7	69	2928.86	27	54.4	Keratin, type I cytoskeletal 9 OS=Homo sapiens GN=KRT9 PE=1 SV=3	U
P49411	452	49542	7.6	40	2323.13	19	39.8	60	3510.35	28	61.7	Elongation factor Tu, mitochondrial OS=Homo sapiens GN=TUFM PE=1 SV=2	U
P35908	639	65433	8	76	3122.22	39	56.8	55	2276.14	32	55.1	Keratin, type II cytoskeletal 2 epidermal OS=Homo sapiens GN=KRT2 PE=1 SV=2	U
P13645	584	58827	5.2	65	2921.81	31	46.2	44	1992.41	23	42.8	Keratin, type I cytoskeletal 10 OS=Homo sapiens GN=KRT10 PE=1 SV=6	U
P04259	564	60067	8	67	3118.51	25	36.9	29	1359.74	22	39.2	Keratin, type II cytoskeletal 6B OS=Homo sapiens GN=KRT6B PE=1 SV=5	U
P63261	375	41793	5.5	22	1540.08	14	43.5	35	2468.17	19	55.5	Actin, cytoplasmic 2 OS=Homo sapiens GN=ACTG1 PE=1 SV=1	group-1
P60709	375	41737	5.5	22	1540.08	14	43.5	35	2468.17	19	55.5	Actin, cytoplasmic 1 OS=Homo sapiens GN=ACTB PE=1 SV=1	group-1
P02533	472	51561	5.2	38	2113.45	26	48.1	27	1512.72	19	37.7	Keratin, type I cytoskeletal 14 OS=Homo sapiens GN=KRT14 PE=1 SV=4	U
P05166	539	58216	7.6	38	1850.74	23	52.3	32	1570	24	53.8	Propionyl-CoA carboxylase beta chain, mitochondrial OS=Homo sapiens GN=PCCB PE=1 SV=3	U
P13647	590	62378	7.8	43	1913.23	31	44.6	33	1479.11	25	38.1	Keratin, type II cytoskeletal 5 OS=Homo sapiens GN=KRT5 PE=1 SV=3	U
P02538	564	60045	8	42	1954.89	27	40.2	28	1312.86	21	37.4	Keratin, type II cytoskeletal 6A OS=Homo sapiens GN=KRT6A PE=1 SV=3	U
P62805	103	11367	11.4	8	2038.94	6	44.7	3	770.233	3	31.1	Histone H4 OS=Homo sapiens GN=HIST1H4A PE=1 SV=2	U
P08779	473	51268	5	29	1609.49	20	37.8	18	1006.35	14	32.8	Keratin, type I cytoskeletal 16 OS=Homo sapiens GN=KRT16 PE=1 SV=4	U
Q9HCC0	563	61333	7.7	22	1025.81	19	33	29	1362.16	20	40.9	Methylcrotonoyl-CoA carboxylase beta chain, mitochondrial OS=Homo sapiens GN=MCCC2 PE=1 SV=1	U
Q04695	432	48106	5	19	1154.57	13	24.3	14	857.003	9	16	Keratin, type I cytoskeletal 17 OS=Homo sapiens GN=KRT17 PE=1 SV=2	U
P07355	339	38604	7.8	7	542.063	5	16.5	16	1248.13	13	41	Annexin A2 OS=Homo sapiens GN=ANXA2 PE=1 SV=2	U
P08670	466	53652	5.1	14	788.666	12	35.4	17	964.719	14	34.1	Vimentin OS=Homo sapiens GN=VIM PE=1 SV=4	U
P38646	679	73681	6.2	19	734.573	14	23.4	25	973.662	19	29.9	Stress-70 protein, mitochondrial OS=Homo sapiens GN=HSPA9 PE=1 SV=2	U
Q71U36	451	50136	5.1	18	1049.35	11	31.7	10	587.267	9	31	Tubulin alpha-1A chain OS=Homo sapiens GN=TUBA1A PE=1 SV=1	group-7
Q9BQE3	449	49895	5.1	0	1049.35	0	0	10	587.267	9	31.2	Tubulin alpha-1C chain OS=Homo sapiens GN=TUBA1C PE=1 SV=1	group-7
P01040	98	11006	5.5	4	1071.48	2	26.5	2	539.687	2	26.5	Cystatin-A OS=Homo sapiens GN=CSTA PE=1 SV=1	U
P02751	2386	262604	5.7	95	1045.21	61	31.8	49	543.08	37	21	Fibronectin OS=Homo sapiens GN=FN1 PE=1 SV=3	U
P62241	208	24205	10.3	7	883.458	6	37	5	635.689	5	30.3	40S ribosomal protein S8 OS=Homo sapiens GN=RPS8 PE=1 SV=2	U
P62266	143	15808	10.5	3	550.727	2	15.4	5	924.638	3	21	40S ribosomal protein S23 OS=Homo sapiens GN=RPS23 PE=1 SV=3	U
P81605	110	11284	6.5	3	715.945	2	22.7	3	721.218	2	22.7	Dermcidin OS=Homo sapiens GN=DCD PE=1 SV=2	U
P23396	243	26688	9.7	6	648.181	5	24.7	7	761.78	5	24.7	40S ribosomal protein S3 OS=Homo sapiens GN=RPS3 PE=1 SV=2	U
P62424	266	29996	10.6	8	789.514	7	23.3	6	596.496	5	24.1	60S ribosomal protein L7a OS=Homo sapiens GN=RPL7A PE=1 SV=2	U
P13646	458	49588	5	16	917.077	12	27.5	8	461.915	6	16.2	Keratin, type I cytoskeletal 13 OS=Homo sapiens GN=KRT13 PE=1 SV=4	U
P10809	573	61055	5.9	19	870.463	14	30.2	11	507.664	10	24.3	60 kDa heat shock protein, mitochondrial OS=Homo sapiens GN=HSPD1 PE=1 SV=2	U
Q13085	2346	265551	6.4	37	414.023	30	16.2	80	901.778	60	32	Acetyl-CoA carboxylase 1 OS=Homo sapiens GN=ACACA PE=1 SV=2	U
P07437	444	49671	4.9	15	886.869	12	36.7	7	416.92	7	24.1	Tubulin beta chain OS=Homo sapiens GN=TUBB PE=1 SV=2	U
P54886	795	87302	7.1	16	528.329	15	21.5	23	765.065	19	26.8	Delta-1-pyrroline-5-carboxylate synthase OS=Homo sapiens GN=ALDH18A1 PE=1 SV=2	U
P25705	553	59751	9.1	11	522.178	8	17.5	16	765.126	13	33.6	ATP synthase subunit alpha, mitochondrial OS=Homo sapiens GN=ATP5A1 PE=1 SV=1	U
P14618	531	57937	7.8	5	247.188	4	8.5	18	896.429	14	36.3	Pyruvate kinase isozymes M1/M2 OS=Homo sapiens GN=PKM2 PE=1 SV=4	U
P19013	534	57285	6.6	15	737.397	12	26.6	8	396.175	6	12.7	Keratin, type II cytoskeletal 4 OS=Homo sapiens GN=KRT4 PE=1 SV=4	U
P62829	140	14865	10.5	2	375.019	2	20	4	755.562	4	32.9	60S ribosomal protein L23 OS=Homo sapiens GN=RPL23 PE=1 SV=1	U
Q99714	261	26923	7.8	4	402.319	4	24.1	7	709.244	5	32.2	3-hydroxyacyl-CoA dehydrogenase type-2 OS=Homo sapiens GN=HSD17B10 PE=1 SV=3	U
O95678	551	59560	7.7	15	714.646	9	12.2	8	383.951	5	10	Keratin, type II cytoskeletal 75 OS=Homo sapiens GN=KRT75 PE=1 SV=2	U
P68371	445	49831	4.9	12	707.901	10	30.6	6	356.557	6	18.7	Tubulin beta-2C chain OS=Homo sapiens GN=TUBB2C PE=1 SV=1	U
Q06830	199	22110	8.1	4	527.665	3	14.6	4	531.551	4	24.1	Peroxiredoxin-1 OS=Homo sapiens GN=PRDX1 PE=1 SV=1	U
Q3SY69	923	101746	6.5	17	483.502	14	17.8	20	573.015	15	21.5	Probable 10-formyltetrahydrofolate dehydrogenase ALDH1L2 OS=Homo sapiens GN=ALDH1L2 PE=1 SV=2	U
Q562R1	376	42003	5.6	6	418.904	3	7.4	9	632.984	5	10.9	Beta-actin-like protein 2 OS=Homo sapiens GN=ACTBL2 PE=1 SV=2	U
Q6UB35	978	105790	8.1	17	456.311	13	17.4	22	594.87	18	25.8	Monofunctional C1-tetrahydrofolate synthase, mitochondrial OS=Homo sapiens GN=MTHFD1L PE=1 SV=1	U
P30048	256	27693	7.8	6	615.265	5	30.5	4	413.198	4	21.5	Thioredoxin-dependent peroxide reductase, mitochondrial OS=Homo sapiens GN=PRDX3 PE=1 SV=3	U
P62280	158	18431	10.3	2	332.295	2	17.7	4	669.485	4	24.7	40S ribosomal protein S11 OS=Homo sapiens GN=RPS11 PE=1 SV=3	U
P30044	214	22026	8.6	2	245.34	2	13.6	6	741.439	6	50.9	Peroxiredoxin-5, mitochondrial OS=Homo sapiens GN=PRDX5 PE=1 SV=3	U
P12236	298	32866	9.7	4	352.367	4	14.8	7	621.183	7	22.5	ADP/ATP translocase 3 OS=Homo sapiens GN=SLC25A6 PE=1 SV=4	U
P46779	137	15747	12	3	574.847	2	9.5	2	386.053	2	9.5	60S ribosomal protein L28 OS=Homo sapiens GN=RPL28 PE=1 SV=3	U
P05091	517	56381	7	5	253.881	5	11.8	13	664.953	13	30	Aldehyde dehydrogenase, mitochondrial OS=Homo sapiens GN=ALDH2 PE=1 SV=2	U
P26373	211	24261	11.7	4	497.655	4	20.9	3	375.99	3	16.1	60S ribosomal protein L13 OS=Homo sapiens GN=RPL13 PE=1 SV=4	U
Q16698	335	36068	9.3	4	313.449	3	10.4	7	552.575	6	24.8	2,4-dienoyl-CoA reductase, mitochondrial OS=Homo sapiens GN=DECR1 PE=1 SV=1	U
P04406	335	36053	8.5	6	470.173	5	21.5	5	394.696	5	24.2	Glyceraldehyde-3-phosphate dehydrogenase OS=Homo sapiens GN=GAPDH PE=1 SV=3	U
P62753	249	28681	10.8	4	421.708	4	16.9	4	424.814	4	15.3	40S ribosomal protein S6 OS=Homo sapiens GN=RPS6 PE=1 SV=1	U
P63244	317	35077	7.7	3	248.435	3	13.6	7	583.951	7	36.6	Guanine nucleotide-binding protein subunit beta-2-like 1 OS=Homo sapiens GN=GNB2L1 PE=1 SV=3	U
P36776	959	106489	6.4	11	301.11	10	10.8	19	523.93	16	20.1	Lon protease homolog, mitochondrial OS=Homo sapiens GN=LONP1 PE=1 SV=2	U
P08559	390	43296	8.1	5	336.555	4	10.5	7	474.648	6	19.5	Pyruvate dehydrogenase E1 component subunit alpha, somatic form, mitochondrial OS=Homo sapiens GN=PDHA1 PE=1 SV=3	U
Q5VTE0	462	50185	9.1	5	284.105	4	9.1	9	515.156	7	22.1	Putative elongation factor 1-alpha-like 3 OS=Homo sapiens GN=EEF1AL3 PE=5 SV=1	group-5
P68104	462	50141	9	5	284.105	4	9.1	9	515.156	7	22.1	Elongation factor 1-alpha 1 OS=Homo sapiens GN=EEF1A1 PE=1 SV=1	group-5
P05141	298	32895	9.7	3	264.275	3	12.1	6	532.443	6	14.4	ADP/ATP translocase 2 OS=Homo sapiens GN=SLC25A5 PE=1 SV=6	U
P51149	207	23490	6.7	4	507.272	4	30.4	2	255.504	2	17.4	Ras-related protein Rab-7a OS=Homo sapiens GN=RAB7A PE=1 SV=1	U
P61019	212	23546	6.5	3	371.481	3	20.3	3	374.217	2	12.7	Ras-related protein Rab-2A OS=Homo sapiens GN=RAB2A PE=1 SV=1	U
P18124	248	29226	10.7	4	423.409	4	16.1	3	319.895	3	12.5	60S ribosomal protein L7 OS=Homo sapiens GN=RPL7 PE=1 SV=1	U
O95571	254	27873	6.8	3	310.055	2	9.1	4	416.451	3	16.9	Protein ETHE1, mitochondrial OS=Homo sapiens GN=ETHE1 PE=1 SV=2	U
Q9Y305	439	49902	8.6	4	239.192	4	11.4	8	481.907	5	13.2	Acyl-coenzyme A thioesterase 9, mitochondrial OS=Homo sapiens GN=ACOT9 PE=1 SV=2	U
P30837	517	57238	6.8	3	152.329	3	8.9	11	562.652	9	28	Aldehyde dehydrogenase X, mitochondrial OS=Homo sapiens GN=ALDH1B1 PE=1 SV=2	U
P00387	301	34235	7.6	6	523.282	5	19.9	2	175.712	2	12	NADH-cytochrome b5 reductase 3 OS=Homo sapiens GN=CYB5R3 PE=1 SV=3	U
P12035	629	64504	6.5	8	333.88	6	6.8	8	336.339	6	7	Keratin, type II cytoskeletal 3 OS=Homo sapiens GN=KRT3 PE=1 SV=2	U
P61313	204	24146	11.6	3	386.049	2	14.7	2	259.261	2	14.7	60S ribosomal protein L15 OS=Homo sapiens GN=RPL15 PE=1 SV=2	U
Q02878	288	32728	10.6	5	455.752	5	16.7	2	183.643	2	10.8	60S ribosomal protein L6 OS=Homo sapiens GN=RPL6 PE=1 SV=3	U
P19012	456	49198	4.8	7	402.981	5	10.1	4	231.971	3	5.7	Keratin, type I cytoskeletal 15 OS=Homo sapiens GN=KRT15 PE=1 SV=2	U
P45880	294	31566	7.6	4	357.161	3	11.2	3	269.843	3	11.9	Voltage-dependent anion-selective channel protein 2 OS=Homo sapiens GN=VDAC2 PE=1 SV=2	U
P36542	298	32996	9.2	5	440.459	4	14.1	2	177.481	2	7.7	ATP synthase subunit gamma, mitochondrial OS=Homo sapiens GN=ATP5C1 PE=1 SV=1	U
P62917	257	28025	11	3	306.436	3	13.2	3	308.692	3	13.6	60S ribosomal protein L8 OS=Homo sapiens GN=RPL8 PE=1 SV=2	U
P11142	646	70898	5.5	10	406.367	6	10.1	5	204.68	5	12.1	Heat shock cognate 71 kDa protein OS=Homo sapiens GN=HSPA8 PE=1 SV=1	U
Q15365	356	37498	7.1	4	294.959	3	11.5	4	297.131	3	9.6	Poly(rC)-binding protein 1 OS=Homo sapiens GN=PCBP1 PE=1 SV=2	U
P62913	178	20252	9.6	2	294.959	2	12.9	2	297.131	2	12.9	60S ribosomal protein L11 OS=Homo sapiens GN=RPL11 PE=1 SV=2	U
Q9BUF5	446	49857	4.9	6	353.157	4	10.8	4	237.172	4	11	Tubulin beta-6 chain OS=Homo sapiens GN=TUBB6 PE=1 SV=1	U
P40939	763	83000	9	7	240.838	7	11.4	10	346.588	9	18.5	Trifunctional enzyme subunit alpha, mitochondrial OS=Homo sapiens GN=HADHA PE=1 SV=2	U
Q86Y46	540	58923	7.2	9	437.522	5	8.3	3	146.915	3	6.1	Keratin, type II cytoskeletal 73 OS=Homo sapiens GN=KRT73 PE=1 SV=1	U
P48735	452	50909	8.7	3	174.234	3	8.2	7	409.541	6	14.8	Isocitrate dehydrogenase [NADP], mitochondrial OS=Homo sapiens GN=IDH2 PE=1 SV=2	U
P36957	453	48729	9	3	173.85	3	8.2	7	408.637	6	15.7	Dihydrolipoyllysine-residue succinyltransferase component of 2-oxoglutarate dehydrogenase complex, mitochondrial OS=Homo sapiens GN=DLST PE=1 SV=3	U
Q86YZ3	2850	282389	10	40	368.44	32	12.4	23	213.413	17	9.3	Hornerin OS=Homo sapiens GN=HRNR PE=1 SV=2	U
P32322	319	33361	7.6	3	246.878	3	13.2	4	331.594	4	16.6	Pyrroline-5-carboxylate reductase 1, mitochondrial OS=Homo sapiens GN=PYCR1 PE=1 SV=2	U
Q8N1N4	520	56866	6	9	454.35	7	15.2	2	101.71	2	4	Keratin, type II cytoskeletal 78 OS=Homo sapiens GN=KRT78 PE=1 SV=2	U
P34931	641	70375	6	8	327.63	5	8.1	5	206.277	4	9.5	Heat shock 70 kDa protein 1-like OS=Homo sapiens GN=HSPA1L PE=1 SV=2	group-9
P08107	641	70052	5.6	0	327.63	0	0	5	206.277	4	9.5	Heat shock 70 kDa protein 1A/1B OS=Homo sapiens GN=HSPA1A PE=1 SV=5	group-9
Q16762	297	33429	7.3	3	265.165	3	14.5	3	267.118	3	16.5	Thiosulfate sulfurtransferase OS=Homo sapiens GN=TST PE=1 SV=4	U
P00367	558	61398	7.8	3	141.136	3	8.2	8	379.135	7	19.5	Glutamate dehydrogenase 1, mitochondrial OS=Homo sapiens GN=GLUD1 PE=1 SV=2	U
Q9NSE4	1012	113791	7.2	12	311.281	11	12.3	7	182.918	7	7.3	Isoleucyl-tRNA synthetase, mitochondrial OS=Homo sapiens GN=IARS2 PE=1 SV=2	U
P23284	216	23743	9.4	2	243.068	2	12	2	244.858	2	12.5	Peptidyl-prolyl cis-trans isomerase B OS=Homo sapiens GN=PPIB PE=1 SV=2	U
P30101	505	56782	6.4	2	103.966	2	5.1	7	366.56	6	17.4	Protein disulfide-isomerase A3 OS=Homo sapiens GN=PDIA3 PE=1 SV=4	U
Q7Z794	576	61688	5.8	5	227.876	4	6.8	5	229.554	3	5	Keratin, type II cytoskeletal 1b OS=Homo sapiens GN=KRT77 PE=1 SV=2	U
P42704	1394	157904	6.1	9	169.485	9	8	15	284.555	13	12.3	Leucine-rich PPR motif-containing protein, mitochondrial OS=Homo sapiens GN=LRPPRC PE=1 SV=3	U
P50454	418	46441	8.7	3	188.407	3	8.6	4	253.059	4	14.1	Serpin H1 OS=Homo sapiens GN=SERPINH1 PE=1 SV=2	U
P24752	427	45200	8.8	3	184.436	3	8	4	247.725	3	9.1	Acetyl-CoA acetyltransferase, mitochondrial OS=Homo sapiens GN=ACAT1 PE=1 SV=1	U
Q96RP9	751	83472	7	5	174.776	5	8.1	7	246.488	7	10.4	Elongation factor G, mitochondrial OS=Homo sapiens GN=GFM1 PE=1 SV=2	U
P39023	403	46109	10.2	2	130.28	2	5.2	4	262.478	4	10.9	60S ribosomal protein L3 OS=Homo sapiens GN=RPL3 PE=1 SV=2	U
P02768	609	69367	6.3	6	258.634	4	5.1	3	130.269	2	3.9	Serum albumin OS=Homo sapiens GN=ALB PE=1 SV=2	U
P14923	745	81745	6.1	9	317.13	8	14.2	2	70.9924	2	3.2	Junction plakoglobin OS=Homo sapiens GN=JUP PE=1 SV=3	U
Q9Y6C2	1016	106667	5.1	13	335.893	13	16.3	2	52.0564	2	2.7	EMILIN-1 OS=Homo sapiens GN=EMILIN1 PE=1 SV=2	U
P36578	427	47697	11.1	3	184.436	3	8	3	185.794	3	9.6	60S ribosomal protein L4 OS=Homo sapiens GN=RPL4 PE=1 SV=5	U
Q9Y6N5	450	49961	9.1	2	116.673	2	5.3	4	235.064	4	13.3	Sulfide:quinone oxidoreductase, mitochondrial OS=Homo sapiens GN=SQRDL PE=1 SV=1	U
P04843	607	68569	6.4	3	129.743	3	5.6	5	217.831	5	10	Dolichyl-diphosphooligosaccharide--protein glycosyltransferase subunit 1 OS=Homo sapiens GN=RPN1 PE=1 SV=1	U
P31930	480	52646	6.4	3	164.071	3	7.1	3	165.279	3	9	Cytochrome b-c1 complex subunit 1, mitochondrial OS=Homo sapiens GN=UQCRC1 PE=1 SV=3	U
O00763	2458	276553	6.5	10	106.8	6	3.4	19	204.414	15	8.1	Acetyl-CoA carboxylase 2 OS=Homo sapiens GN=ACACB PE=1 SV=2	U
Q07065	602	66023	5.9	2	87.2137	2	4.8	5	219.64	5	11.3	Cytoskeleton-associated protein 4 OS=Homo sapiens GN=CKAP4 PE=1 SV=2	U
Q9NP81	518	58283	8.1	2	101.356	2	6.6	4	204.206	4	10	Seryl-tRNA synthetase, mitochondrial OS=Homo sapiens GN=SARS2 PE=1 SV=1	U
Q9H845	621	68760	8	3	126.818	3	5.5	4	170.336	4	9.7	Acyl-CoA dehydrogenase family member 9, mitochondrial OS=Homo sapiens GN=ACAD9 PE=1 SV=1	U
O95299	355	40751	8.5	2	147.895	2	5.1	2	148.984	2	5.1	NADH dehydrogenase [ubiquinone] 1 alpha subcomplex subunit 10, mitochondrial OS=Homo sapiens GN=NDUFA10 PE=1 SV=1	U
O43837	385	42184	8.5	2	136.371	2	4.9	2	137.375	2	5.5	Isocitrate dehydrogenase [NAD] subunit beta, mitochondrial OS=Homo sapiens GN=IDH3B PE=1 SV=2	U
Q99798	780	85425	7.6	3	100.967	3	5.1	5	169.517	5	9.1	Aconitate hydratase, mitochondrial OS=Homo sapiens GN=ACO2 PE=1 SV=2	U
Q15084	440	48121	5.1	2	119.324	2	6.6	2	120.203	2	6.6	Protein disulfide-isomerase A6 OS=Homo sapiens GN=PDIA6 PE=1 SV=1	U
P39656	456	50801	6.5	2	115.137	2	4.8	2	115.985	2	4.8	Dolichyl-diphosphooligosaccharide--protein glycosyltransferase 48 kDa subunit OS=Homo sapiens GN=DDOST PE=1 SV=4	U
Q96CM8	615	68125	7.6	2	85.3702	2	4.6	3	128.998	3	7.6	Acyl-CoA synthetase family member 2, mitochondrial OS=Homo sapiens GN=ACSF2 PE=1 SV=2	U
P04844	631	69284	5.7	3	124.808	3	8.7	2	83.8182	2	5.9	Dolichyl-diphosphooligosaccharide--protein glycosyltransferase subunit 2 OS=Homo sapiens GN=RPN2 PE=1 SV=3	U
O76031	633	69224	7.6	2	82.9426	2	3.9	3	125.33	3	6.6	ATP-dependent Clp protease ATP-binding subunit clpX-like, mitochondrial OS=Homo sapiens GN=CLPX PE=1 SV=2	U
P98095	1184	126573	4.8	6	133.03	5	3.9	3	67.005	3	3.6	Fibulin-2 OS=Homo sapiens GN=FBLN2 PE=1 SV=2	U
P06576	529	56560	5.4	2	99.2489	2	6.2	2	99.9798	2	6.2	ATP synthase subunit beta, mitochondrial OS=Homo sapiens GN=ATP5B PE=1 SV=3	U
P14625	803	92469	4.8	4	130.766	2	3.1	2	65.8646	2	3.1	Endoplasmin OS=Homo sapiens GN=HSP90B1 PE=1 SV=1	U
P15924	2871	331774	6.8	13	118.867	13	5.5	7	64.4767	7	2.9	Desmoplakin OS=Homo sapiens GN=DSP PE=1 SV=3	U
O95573	720	80420	8.4	3	109.381	3	4.9	2	73.4574	2	3.8	Long-chain-fatty-acid--CoA ligase 3 OS=Homo sapiens GN=ACSL3 PE=1 SV=3	U
Q02413	1049	113748	5	3	75.0753	3	3.8	4	100.838	3	4.7	Desmoglein-1 OS=Homo sapiens GN=DSG1 PE=1 SV=2	U
Q9NVI7	634	71369	9	2	81.9074	2	3	2	82.5106	2	3	ATPase family AAA domain-containing protein 3A OS=Homo sapiens GN=ATAD3A PE=1 SV=2	group-6
Q5T9A4	648	72573	9.2	2	81.9074	2	2.9	2	82.5106	2	2.9	ATPase family AAA domain-containing protein 3B OS=Homo sapiens GN=ATAD3B PE=1 SV=1	group-6
P21333	2647	280737	6.1	13	128.926	13	6.7	3	29.9713	3	1.7	Filamin-A OS=Homo sapiens GN=FLNA PE=1 SV=4	U
Q5D862	2391	248072	8.3	9	98.813	8	5.6	2	22.1202	2	1	Filaggrin-2 OS=Homo sapiens GN=FLG2 PE=1 SV=1	U
P68363	451	50152	5.1	17	989.518	10	31.7	0	0	0	0	Tubulin alpha-1B chain OS=Homo sapiens GN=TUBA1B PE=1 SV=1	U
P68133	377	42051	5.4	13	905.218	7	18.6	0	0	0	0	Actin, alpha skeletal muscle OS=Homo sapiens GN=ACTA1 PE=1 SV=1	group-3
P68032	377	42019	5.4	13	905.218	7	18.6	0	0	0	0	Actin, alpha cardiac muscle 1 OS=Homo sapiens GN=ACTC1 PE=1 SV=1	group-3
P83731	157	17779	11.3	4	668.824	4	25.5	0	0	0	0	60S ribosomal protein L24 OS=Homo sapiens GN=RPL24 PE=1 SV=1	U
P42677	84	9461	9.5	2	625.032	2	25	0	0	0	0	40S ribosomal protein S27 OS=Homo sapiens GN=RPS27 PE=1 SV=3	U
P46776	148	16561	11	3	532.122	3	20.9	0	0	0	0	60S ribosomal protein L27a OS=Homo sapiens GN=RPL27A PE=1 SV=2	U
P04279	462	52131	9.3	7	397.747	6	16.9	0	0	0	0	Semenogelin-1 OS=Homo sapiens GN=SEMG1 PE=1 SV=2	U
Q8WUM4	868	96023	6.5	12	362.922	11	15.9	0	0	0	0	Programmed cell death 6-interacting protein OS=Homo sapiens GN=PDCD6IP PE=1 SV=1	U
Q96J02	903	102803	6.3	10	290.712	9	12.5	0	0	0	0	E3 ubiquitin-protein ligase Itchy homolog OS=Homo sapiens GN=ITCH PE=1 SV=2	U
P84077	181	20697	6.8	2	290.07	2	19.3	0	0	0	0	ADP-ribosylation factor 1 OS=Homo sapiens GN=ARF1 PE=1 SV=2	group-2
P61204	181	20601	7.4	2	290.07	2	19.3	0	0	0	0	ADP-ribosylation factor 3 OS=Homo sapiens GN=ARF3 PE=1 SV=2	group-2
Q07020	188	21634	11.7	2	279.269	2	13.3	0	0	0	0	60S ribosomal protein L18 OS=Homo sapiens GN=RPL18 PE=1 SV=2	U
P84098	196	23466	11.5	2	267.871	2	13.3	0	0	0	0	60S ribosomal protein L19 OS=Homo sapiens GN=RPL19 PE=1 SV=1	U
P61026	200	22541	8.4	2	262.513	2	6	0	0	0	0	Ras-related protein Rab-10 OS=Homo sapiens GN=RAB10 PE=1 SV=1	U
P40429	203	23577	10.9	2	258.634	2	10.8	0	0	0	0	60S ribosomal protein L13a OS=Homo sapiens GN=RPL13A PE=1 SV=2	U
P62820	205	22678	6.2	2	258.634	2	11.7	0	0	0	0	Ras-related protein Rab-1A OS=Homo sapiens GN=RAB1A PE=1 SV=3	group-4
Q9H0U4	201	22171	5.7	2	258.634	2	11.9	0	0	0	0	Ras-related protein Rab-1B OS=Homo sapiens GN=RAB1B PE=1 SV=1	group-4
O14735	213	23539	8	2	246.491	2	9.9	0	0	0	0	CDP-diacylglycerol--inositol 3-phosphatidyltransferase OS=Homo sapiens GN=CDIPT PE=1 SV=1	U
P50914	215	23432	10.9	2	244.198	2	10.7	0	0	0	0	60S ribosomal protein L14 OS=Homo sapiens GN=RPL14 PE=1 SV=4	U
O75396	215	24741	8.5	2	244.198	2	11.2	0	0	0	0	Vesicle-trafficking protein SEC22b OS=Homo sapiens GN=SEC22B PE=1 SV=3	U
Q14CN4	511	55877	6.9	4	205.49	3	5.5	0	0	0	0	Keratin, type II cytoskeletal 72 OS=Homo sapiens GN=KRT72 PE=1 SV=2	U
P35232	272	29804	5.8	2	193.024	2	8.8	0	0	0	0	Prohibitin OS=Homo sapiens GN=PHB PE=1 SV=1	U
P21796	283	30773	8.5	2	185.522	2	8.1	0	0	0	0	Voltage-dependent anion-selective channel protein 1 OS=Homo sapiens GN=VDAC1 PE=1 SV=2	U
Q5T749	579	64136	8.3	4	181.356	4	7.3	0	0	0	0	Keratinocyte proline-rich protein OS=Homo sapiens GN=KPRP PE=1 SV=1	U
Q99623	299	33296	9.8	2	175.594	2	7	0	0	0	0	Prohibitin-2 OS=Homo sapiens GN=PHB2 PE=1 SV=2	U
P22695	453	48443	8.6	3	173.85	3	9.7	0	0	0	0	Cytochrome b-c1 complex subunit 2, mitochondrial OS=Homo sapiens GN=UQCRC2 PE=1 SV=3	U
P53007	311	34013	9.9	2	168.819	2	7.4	0	0	0	0	Tricarboxylate transport protein, mitochondrial OS=Homo sapiens GN=SLC25A1 PE=1 SV=2	U
Q02978	314	34062	9.9	2	167.206	2	8.9	0	0	0	0	Mitochondrial 2-oxoglutarate/malate carrier protein OS=Homo sapiens GN=SLC25A11 PE=1 SV=3	U
P11021	654	72333	5.2	4	160.559	2	4.6	0	0	0	0	78 kDa glucose-regulated protein OS=Homo sapiens GN=HSPA5 PE=1 SV=2	U
P02545	664	74140	7	4	158.141	4	7.8	0	0	0	0	Lamin-A/C OS=Homo sapiens GN=LMNA PE=1 SV=1	U
P07858	339	37822	6.3	2	154.875	2	7.1	0	0	0	0	Cathepsin B OS=Homo sapiens GN=CTSB PE=1 SV=3	U
P12036	1026	112479	6.2	5	127.93	3	1.8	0	0	0	0	Neurofilament heavy polypeptide OS=Homo sapiens GN=NEFH PE=1 SV=4	U
P35555	2871	312297	4.9	13	118.867	11	4.8	0	0	0	0	Fibrillin-1 OS=Homo sapiens GN=FBN1 PE=1 SV=2	U
Q13835	747	82861	9.1	3	105.427	3	5	0	0	0	0	Plakophilin-1 OS=Homo sapiens GN=PKP1 PE=1 SV=2	U
P09622	509	54177	7.9	2	103.149	2	4.1	0	0	0	0	Dihydrolipoyl dehydrogenase, mitochondrial OS=Homo sapiens GN=DLD PE=1 SV=2	U
P35556	2912	314775	4.9	11	99.1637	10	4.1	0	0	0	0	Fibrillin-2 OS=Homo sapiens GN=FBN2 PE=1 SV=3	U
Q6DD88	541	60542	5.7	2	97.0474	2	3.9	0	0	0	0	Atlastin-3 OS=Homo sapiens GN=ATL3 PE=1 SV=1	U
Q02383	582	65445	9.1	2	90.2107	2	5.3	0	0	0	0	Semenogelin-2 OS=Homo sapiens GN=SEMG2 PE=1 SV=1	U
Q13423	1086	113895	8.1	2	48.345	2	1.9	0	0	0	0	NAD(P) transhydrogenase, mitochondrial OS=Homo sapiens GN=NNT PE=1 SV=3	U
P35579	1960	226530	5.6	3	40.1806	3	2.2	0	0	0	0	Myosin-9 OS=Homo sapiens GN=MYH9 PE=1 SV=4	U
Q9NR99	2828	312279	8.3	2	18.5653	2	0.9	0	0	0	0	Matrix-remodeling-associated protein 5 OS=Homo sapiens GN=MXRA5 PE=2 SV=2	U
O75962	3097	346901	6.4	2	16.9527	2	0.6	0	0	0	0	Triple functional domain protein OS=Homo sapiens GN=TRIO PE=1 SV=2	U
P20930	4061	435180	9.2	2	12.9285	2	0.5	0	0	0	0	Filaggrin OS=Homo sapiens GN=FLG PE=1 SV=3	U
P62857	69	7841	10.7	0	0	0	0	3	1149.77	2	21.7	40S ribosomal protein S28 OS=Homo sapiens GN=RPS28 PE=1 SV=1	U
P04080	98	11140	7.6	0	0	0	0	4	1079.37	3	45.9	Cystatin-B OS=Homo sapiens GN=CSTB PE=1 SV=2	U
P07203	201	21796	6.5	0	0	0	0	6	789.393	6	39.3	Glutathione peroxidase 1 OS=Homo sapiens GN=GPX1 PE=1 SV=3	U
P62937	165	18012	7.8	0	0	0	0	4	641.083	3	33.9	Peptidyl-prolyl cis-trans isomerase A OS=Homo sapiens GN=PPIA PE=1 SV=2	U
P13804	333	35080	8.4	0	0	0	0	7	555.894	6	26.1	Electron transfer flavoprotein subunit alpha, mitochondrial OS=Homo sapiens GN=ETFA PE=1 SV=1	U
P47914	159	17752	11.7	0	0	0	0	3	498.956	3	20.8	60S ribosomal protein L29 OS=Homo sapiens GN=RPL29 PE=1 SV=2	U
P43235	329	36966	8.5	0	0	0	0	6	482.273	6	28.6	Cathepsin K OS=Homo sapiens GN=CTSK PE=1 SV=1	U
P06702	114	13242	6.1	0	0	0	0	2	463.941	2	24.6	Protein S100-A9 OS=Homo sapiens GN=S100A9 PE=1 SV=1	U
Q02543	176	20762	10.7	0	0	0	0	3	450.761	3	16.5	60S ribosomal protein L18a OS=Homo sapiens GN=RPL18A PE=1 SV=2	U
P06733	434	47169	7.4	0	0	0	0	7	426.527	7	29.3	Alpha-enolase OS=Homo sapiens GN=ENO1 PE=1 SV=2	U
Q9BSD7	190	20713	9.5	0	0	0	0	3	417.547	3	20	Nucleoside-triphosphatase C1orf57 OS=Homo sapiens GN=C1orf57 PE=1 SV=1	U
P38117	255	27844	8.1	0	0	0	0	4	414.818	3	14.9	Electron transfer flavoprotein subunit beta OS=Homo sapiens GN=ETFB PE=1 SV=3	U
P35268	128	14787	9.2	0	0	0	0	2	413.198	2	18.8	60S ribosomal protein L22 OS=Homo sapiens GN=RPL22 PE=1 SV=2	U
P09382	135	14716	5.5	0	0	0	0	2	391.773	2	18.5	Galectin-1 OS=Homo sapiens GN=LGALS1 PE=1 SV=2	U
P27635	214	24604	10.1	0	0	0	0	3	370.719	2	10.3	60S ribosomal protein L10 OS=Homo sapiens GN=RPL10 PE=1 SV=4	U
P11177	359	39233	6.6	0	0	0	0	5	368.31	4	15.3	Pyruvate dehydrogenase E1 component subunit beta, mitochondrial OS=Homo sapiens GN=PDHB PE=1 SV=3	U
P46777	297	34363	9.7	0	0	0	0	4	356.157	4	18.2	60S ribosomal protein L5 OS=Homo sapiens GN=RPL5 PE=1 SV=3	U
P62263	151	16273	10.1	0	0	0	0	2	350.26	2	15.9	40S ribosomal protein S14 OS=Homo sapiens GN=RPS14 PE=1 SV=3	U
P62750	156	17695	10.4	0	0	0	0	2	339.034	2	15.4	60S ribosomal protein L23a OS=Homo sapiens GN=RPL23A PE=1 SV=1	U
P46778	160	18565	10.5	0	0	0	0	2	330.558	2	18.1	60S ribosomal protein L21 OS=Homo sapiens GN=RPL21 PE=1 SV=2	U
P62701	263	29598	10.2	0	0	0	0	3	301.65	3	14.4	40S ribosomal protein S4, X isoform OS=Homo sapiens GN=RPS4X PE=1 SV=2	U
P09038	288	30770	11.2	0	0	0	0	3	275.465	2	6.2	Heparin-binding growth factor 2 OS=Homo sapiens GN=FGF2 PE=1 SV=3	U
P32969	192	21863	10	0	0	0	0	2	275.465	2	5.7	60S ribosomal protein L9 OS=Homo sapiens GN=RPL9 PE=1 SV=1	U
P05120	415	46596	5.6	0	0	0	0	4	254.888	4	11.3	Plasminogen activator inhibitor 2 OS=Homo sapiens GN=SERPINB2 PE=1 SV=2	U
Q96C36	320	33637	7.8	0	0	0	0	3	247.919	3	10.3	Pyrroline-5-carboxylate reductase 2 OS=Homo sapiens GN=PYCR2 PE=1 SV=1	U
P51148	216	23483	8.4	0	0	0	0	2	244.858	2	11.1	Ras-related protein Rab-5C OS=Homo sapiens GN=RAB5C PE=1 SV=2	U
P62826	216	24423	7.5	0	0	0	0	2	244.858	2	11.1	GTP-binding nuclear protein Ran OS=Homo sapiens GN=RAN PE=1 SV=3	U
P07195	334	36639	6.1	0	0	0	0	3	237.527	3	14.1	L-lactate dehydrogenase B chain OS=Homo sapiens GN=LDHB PE=1 SV=2	U
Q9UL25	225	24348	7.9	0	0	0	0	2	235.064	2	12	Ras-related protein Rab-21 OS=Homo sapiens GN=RAB21 PE=1 SV=3	U
P22061	227	24650	7.2	0	0	0	0	2	232.993	2	8.8	Protein-L-isoaspartate(D-aspartate) O-methyltransferase OS=Homo sapiens GN=PCMT1 PE=1 SV=3	U
Q15366	365	38580	6.8	0	0	0	0	3	217.353	2	6.6	Poly(rC)-binding protein 2 OS=Homo sapiens GN=PCBP2 PE=1 SV=1	U
P04439	365	40841	6	0	0	0	0	3	217.175	2	10.1	HLA class I histocompatibility antigen, A-3 alpha chain OS=Homo sapiens GN=HLA-A PE=1 SV=2	group-8
Q29960	366	40753	6.5	0	0	0	0	3	217.175	2	10.1	HLA class I histocompatibility antigen, Cw-16 alpha chain OS=Homo sapiens GN=HLA-C PE=2 SV=1	group-8
Q07000	366	40863	6.3	0	0	0	0	3	217.175	2	10.1	HLA class I histocompatibility antigen, Cw-15 alpha chain OS=Homo sapiens GN=HLA-C PE=1 SV=1	group-8
P05534	365	40689	6.3	0	0	0	0	3	217.175	2	10.1	HLA class I histocompatibility antigen, A-24 alpha chain OS=Homo sapiens GN=HLA-A PE=1 SV=2	group-8
P30443	365	40846	6.5	0	0	0	0	3	217.175	2	10.1	HLA class I histocompatibility antigen, A-1 alpha chain OS=Homo sapiens GN=HLA-A PE=1 SV=1	group-8
P30501	366	41095	6.1	0	0	0	0	3	217.175	2	10.1	HLA class I histocompatibility antigen, Cw-2 alpha chain OS=Homo sapiens GN=HLA-C PE=1 SV=1	group-8
Q29963	366	40969	6	0	0	0	0	3	217.175	2	10.1	HLA class I histocompatibility antigen, Cw-6 alpha chain OS=Homo sapiens GN=HLA-C PE=1 SV=2	group-8
P30505	366	40773	7	0	0	0	0	3	217.175	2	10.1	HLA class I histocompatibility antigen, Cw-8 alpha chain OS=Homo sapiens GN=HLA-C PE=2 SV=1	group-8
P30447	365	40733	6.3	0	0	0	0	3	217.175	2	10.1	HLA class I histocompatibility antigen, A-23 alpha chain OS=Homo sapiens GN=HLA-A PE=1 SV=1	group-8
P30508	366	40886	6.3	0	0	0	0	3	217.175	2	10.1	HLA class I histocompatibility antigen, Cw-12 alpha chain OS=Homo sapiens GN=HLA-C PE=1 SV=2	group-8
P16188	365	40905	6.1	0	0	0	0	3	217.175	2	10.1	HLA class I histocompatibility antigen, A-30 alpha chain OS=Homo sapiens GN=HLA-A PE=1 SV=2	group-8
Q9TNN7	366	40912	7.4	0	0	0	0	3	217.175	2	10.1	HLA class I histocompatibility antigen, Cw-5 alpha chain OS=Homo sapiens GN=HLA-C PE=2 SV=1	group-8
P30455	365	40934	6.4	0	0	0	0	3	217.175	2	10.1	HLA class I histocompatibility antigen, A-36 alpha chain OS=Homo sapiens GN=HLA-A PE=1 SV=1	group-8
P01893	362	40850	6.3	0	0	0	0	3	217.175	2	10.2	Putative HLA class I histocompatibility antigen, alpha chain H OS=Homo sapiens GN=HLA-H PE=5 SV=2	group-8
P13746	365	40937	6.1	0	0	0	0	3	217.175	2	10.1	HLA class I histocompatibility antigen, A-11 alpha chain OS=Homo sapiens GN=HLA-A PE=1 SV=1	group-8
Q8NBS9	432	47629	6	0	0	0	0	3	183.643	3	8.6	Thioredoxin domain-containing protein 5 OS=Homo sapiens GN=TXNDC5 PE=1 SV=2	U
P61978	463	50976	5.5	0	0	0	0	3	171.348	3	9.7	Heterogeneous nuclear ribonucleoprotein K OS=Homo sapiens GN=HNRNPK PE=1 SV=1	U
Q9P2R7	463	50317	7.4	0	0	0	0	3	171.348	3	6.7	Succinyl-CoA ligase [ADP-forming] subunit beta, mitochondrial OS=Homo sapiens GN=SUCLA2 PE=1 SV=3	U
P05089	322	34735	7.2	0	0	0	0	2	164.253	2	6.8	Arginase-1 OS=Homo sapiens GN=ARG1 PE=1 SV=2	U
P10515	647	68997	7.8	0	0	0	0	4	163.491	4	6.6	Dihydrolipoyllysine-residue acetyltransferase component of pyruvate dehydrogenase complex, mitochondrial OS=Homo sapiens GN=DLAT PE=1 SV=3	U
P43897	325	35391	8.4	0	0	0	0	2	162.736	2	11.7	Elongation factor Ts, mitochondrial OS=Homo sapiens GN=TSFM PE=1 SV=2	U
P53597	346	36250	8.8	0	0	0	0	2	152.859	2	7.2	Succinyl-CoA ligase [GDP-forming] subunit alpha, mitochondrial OS=Homo sapiens GN=SUCLG1 PE=1 SV=4	U
P50452	374	42767	5.6	0	0	0	0	2	141.415	2	6.4	Serpin B8 OS=Homo sapiens GN=SERPINB8 PE=1 SV=2	U
Q7L0Y3	403	47347	9.4	0	0	0	0	2	131.239	2	5.7	Mitochondrial ribonuclease P protein 1 OS=Homo sapiens GN=RG9MTD1 PE=1 SV=2	U
P17844	614	69148	8.9	0	0	0	0	3	129.208	3	5.9	Probable ATP-dependent RNA helicase DDX5 OS=Homo sapiens GN=DDX5 PE=1 SV=1	U
P52597	415	45672	5.6	0	0	0	0	2	122.429	2	6.5	Heterogeneous nuclear ribonucleoprotein F OS=Homo sapiens GN=HNRNPF PE=1 SV=3	group-10
P31943	449	49229	6.3	0	0	0	0	2	122.429	2	6	Heterogeneous nuclear ribonucleoprotein H OS=Homo sapiens GN=HNRNPH1 PE=1 SV=4	group-10
Q15118	436	49244	8.8	0	0	0	0	2	121.306	2	6	[Pyruvate dehydrogenase [lipoamide]] kinase isozyme 1, mitochondrial OS=Homo sapiens GN=PDK1 PE=1 SV=1	U
Q9BVL4	669	73339	6	0	0	0	0	3	118.586	3	6.7	Selenoprotein O OS=Homo sapiens GN=SELO PE=2 SV=3	U
Q86TX2	421	46277	7.3	0	0	0	0	2	117.012	2	6.7	Acyl-coenzyme A thioesterase 1 OS=Homo sapiens GN=ACOT1 PE=1 SV=1	group-11
P49753	483	53219	8.5	0	0	0	0	2	117.012	2	5.8	Acyl-coenzyme A thioesterase 2, mitochondrial OS=Homo sapiens GN=ACOT2 PE=1 SV=6	group-11
P61619	476	52265	8.1	0	0	0	0	2	111.112	2	4.4	Protein transport protein Sec61 subunit alpha isoform 1 OS=Homo sapiens GN=SEC61A1 PE=1 SV=2	U
P28331	727	79468	6.2	0	0	0	0	3	109.125	3	5.9	NADH-ubiquinone oxidoreductase 75 kDa subunit, mitochondrial OS=Homo sapiens GN=NDUFS1 PE=1 SV=3	U
Q969S9	779	86601	6.5	0	0	0	0	3	101.841	3	5.1	Ribosome-releasing factor 2, mitochondrial OS=Homo sapiens GN=GFM2 PE=1 SV=1	U
Q9H857	520	60719	6.8	0	0	0	0	2	101.71	2	4	5'-nucleotidase domain-containing protein 2 OS=Homo sapiens GN=NT5DC2 PE=1 SV=1	U
Q5JPH6	523	58689	8.8	0	0	0	0	2	101.127	2	4.2	Probable glutamyl-tRNA synthetase, mitochondrial OS=Homo sapiens GN=EARS2 PE=1 SV=2	U
P30038	563	61720	8.1	0	0	0	0	2	93.9419	2	4.4	Delta-1-pyrroline-5-carboxylate dehydrogenase, mitochondrial OS=Homo sapiens GN=ALDH4A1 PE=1 SV=3	U
P13639	858	95338	6.8	0	0	0	0	3	92.4638	3	4.4	Elongation factor 2 OS=Homo sapiens GN=EEF2 PE=1 SV=4	U
P49748	655	70390	8.8	0	0	0	0	2	80.747	2	3.1	Very long-chain specific acyl-CoA dehydrogenase, mitochondrial OS=Homo sapiens GN=ACADVL PE=1 SV=1	U
P31040	664	72692	7.4	0	0	0	0	2	79.6526	2	3.2	Succinate dehydrogenase [ubiquinone] flavoprotein subunit, mitochondrial OS=Homo sapiens GN=SDHA PE=1 SV=2	U
P16615	1042	114757	5.3	0	0	0	0	3	76.1362	3	4.1	Sarcoplasmic/endoplasmic reticulum calcium ATPase 2 OS=Homo sapiens GN=ATP2A2 PE=1 SV=1	U
Q12931	704	80110	8.2	0	0	0	0	2	75.1269	2	3.8	Heat shock protein 75 kDa, mitochondrial OS=Homo sapiens GN=TRAP1 PE=1 SV=3	U
P41250	739	83140	7	0	0	0	0	2	71.5688	2	4.2	Glycyl-tRNA synthetase OS=Homo sapiens GN=GARS PE=1 SV=2	U
A3KMH1	1905	214823	7.4	0	0	0	0	3	41.6451	3	2.4	Uncharacterized protein KIAA0564 OS=Homo sapiens GN=KIAA0564 PE=1 SV=2	U
Q08211	1270	140958	6.8	0	0	0	0	2	41.6451	2	1.7	ATP-dependent RNA helicase A OS=Homo sapiens GN=DHX9 PE=1 SV=4	U
Q8WZ42	34350	3816081	6.3	0	0	0	0	2	1.53972	2	0.1	Titin OS=Homo sapiens GN=TTN PE=1 SV=2	U

## Sheet: GRA13
Supplemental table: GRA13 - BioID: Full mass spectrometry analysis - HUMAN HITS
LocusID	L	MW	pI	GRA13-BirA* SpectrumCount	GRA13-BirA* NSAFe5	GRA13-BirA* SequenceCount	GRA13-BirA* Coverage	Control SpectrumCount	Control NSAFe5	Control SequenceCount	Control Coverage	Description	Unique
P04264	644	66039	8.1	145	5072.58	49	63.2	114	4681.13	51	61	Keratin, type II cytoskeletal 1 OS=Homo sapiens GN=KRT1 PE=1 SV=6	U
Q96RQ3	725	80473	7.8	86	2672.44	39	54.8	136	4960.58	47	61.2	Methylcrotonoyl-CoA carboxylase subunit alpha, mitochondrial OS=Homo sapiens GN=MCCC1 PE=1 SV=3	U
P05165	703	77354	7.1	97	3108.59	52	61.9	102	3836.87	47	60.6	Propionyl-CoA carboxylase alpha chain, mitochondrial OS=Homo sapiens GN=PCCA PE=1 SV=3	U
P62988	76	8565	7.2	15	4446.57	5	61.8	5	1739.76	3	50	Ubiquitin OS=Homo sapiens GN=RPS27A PE=1 SV=1	U
P35527	623	62064	5.2	90	3254.63	35	66.6	69	2928.82	27	54.4	Keratin, type I cytoskeletal 9 OS=Homo sapiens GN=KRT9 PE=1 SV=3	U
P11498	1178	129634	6.8	116	2218.5	57	46.9	171	3838.69	63	57.4	Pyruvate carboxylase, mitochondrial OS=Homo sapiens GN=PC PE=1 SV=2	U
P62805	103	11367	11.4	18	3937.15	10	51.5	3	770.222	3	31.1	Histone H4 OS=Homo sapiens GN=HIST1H4A PE=1 SV=2	U
P35908	639	65433	8	67	2362.22	34	55.4	55	2276.11	32	55.1	Keratin, type II cytoskeletal 2 epidermal OS=Homo sapiens GN=KRT2 PE=1 SV=2	U
P49411	452	49542	7.6	21	1046.71	16	33.2	60	3510.3	28	61.7	Elongation factor Tu, mitochondrial OS=Homo sapiens GN=TUFM PE=1 SV=2	U
P63261	375	41793	5.5	32	1922.5	16	42.1	35	2468.13	19	55.5	Actin, cytoplasmic 2 OS=Homo sapiens GN=ACTG1 PE=1 SV=1	group-1
P60709	375	41737	5.5	32	1922.5	16	42.1	35	2468.13	19	55.5	Actin, cytoplasmic 1 OS=Homo sapiens GN=ACTB PE=1 SV=1	group-1
P04259	564	60067	8	66	2636.4	24	36	29	1359.72	22	39.2	Keratin, type II cytoskeletal 6B OS=Homo sapiens GN=KRT6B PE=1 SV=5	U
P13645	584	58827	5.2	50	1928.88	25	38.9	44	1992.38	23	42.8	Keratin, type I cytoskeletal 10 OS=Homo sapiens GN=KRT10 PE=1 SV=6	U
P02538	564	60045	8	48	1917.38	28	39.2	28	1312.84	21	37.4	Keratin, type II cytoskeletal 6A OS=Homo sapiens GN=KRT6A PE=1 SV=3	U
P13647	590	62378	7.8	42	1603.78	28	38.6	33	1479.09	25	38.1	Keratin, type II cytoskeletal 5 OS=Homo sapiens GN=KRT5 PE=1 SV=3	U
P02533	472	51561	5.2	31	1479.68	22	38.3	27	1512.7	19	37.7	Keratin, type I cytoskeletal 14 OS=Homo sapiens GN=KRT14 PE=1 SV=4	U
P05166	539	58216	7.6	29	1212.15	19	48.6	32	1569.98	24	53.8	Propionyl-CoA carboxylase beta chain, mitochondrial OS=Homo sapiens GN=PCCB PE=1 SV=3	U
P02751	2386	262604	5.7	198	1869.57	98	41.3	49	543.072	37	21	Fibronectin OS=Homo sapiens GN=FN1 PE=1 SV=3	U
P07355	339	38604	7.8	16	1063.33	14	43.7	16	1248.11	13	41	Annexin A2 OS=Homo sapiens GN=ANXA2 PE=1 SV=2	U
P08779	473	51268	5	25	1190.76	18	39.1	18	1006.34	14	32.8	Keratin, type I cytoskeletal 16 OS=Homo sapiens GN=KRT16 PE=1 SV=4	U
P62857	69	7841	10.7	3	979.533	2	30.4	3	1149.75	2	21.7	40S ribosomal protein S28 OS=Homo sapiens GN=RPS28 PE=1 SV=1	U
P08670	466	53652	5.1	20	966.921	17	37.8	17	964.706	14	34.1	Vimentin OS=Homo sapiens GN=VIM PE=1 SV=4	U
Q9HCC0	563	61333	7.7	14	560.23	12	24.2	29	1362.14	20	40.9	Methylcrotonoyl-CoA carboxylase beta chain, mitochondrial OS=Homo sapiens GN=MCCC2 PE=1 SV=1	U
Q04695	432	48106	5	14	730.115	10	20.4	14	856.991	9	16	Keratin, type I cytoskeletal 17 OS=Homo sapiens GN=KRT17 PE=1 SV=2	U
P62424	266	29996	10.6	11	931.661	9	38.7	6	596.488	5	24.1	60S ribosomal protein L7a OS=Homo sapiens GN=RPL7A PE=1 SV=2	U
Q13085	2346	265551	6.4	62	595.403	46	22.3	80	901.766	60	32	Acetyl-CoA carboxylase 1 OS=Homo sapiens GN=ACACA PE=1 SV=2	U
P01040	98	11006	5.5	4	919.562	3	44.9	2	539.679	2	26.5	Cystatin-A OS=Homo sapiens GN=CSTA PE=1 SV=1	U
O95678	551	59560	7.7	26	1063.09	12	13.8	8	383.946	5	10	Keratin, type II cytoskeletal 75 OS=Homo sapiens GN=KRT75 PE=1 SV=2	U
P38646	679	73681	6.2	13	431.341	11	16.6	25	973.648	19	29.9	Stress-70 protein, mitochondrial OS=Homo sapiens GN=HSPA9 PE=1 SV=2	U
P62266	143	15808	10.5	3	472.642	2	13.3	5	924.625	3	21	40S ribosomal protein S23 OS=Homo sapiens GN=RPS23 PE=1 SV=3	U
Q06830	199	22110	8.1	7	792.487	6	29.6	4	531.543	4	24.1	Peroxiredoxin-1 OS=Homo sapiens GN=PRDX1 PE=1 SV=1	U
P23396	243	26688	9.7	6	556.278	4	21	7	761.769	5	24.7	40S ribosomal protein S3 OS=Homo sapiens GN=RPS3 PE=1 SV=2	U
P25705	553	59751	9.1	13	529.621	10	19.7	16	765.115	13	33.6	ATP synthase subunit alpha, mitochondrial OS=Homo sapiens GN=ATP5A1 PE=1 SV=1	U
P62241	208	24205	10.3	6	649.883	4	26	5	635.68	5	30.3	40S ribosomal protein S8 OS=Homo sapiens GN=RPS8 PE=1 SV=2	U
P14618	531	57937	7.8	9	381.852	7	19.4	18	896.416	14	36.3	Pyruvate kinase isozymes M1/M2 OS=Homo sapiens GN=PKM2 PE=1 SV=4	U
P62829	140	14865	10.5	3	482.77	3	27.1	4	755.551	4	32.9	60S ribosomal protein L23 OS=Homo sapiens GN=RPL23 PE=1 SV=1	U
Q02543	176	20762	10.7	6	768.043	4	24.4	3	450.755	3	16.5	60S ribosomal protein L18a OS=Homo sapiens GN=RPL18A PE=1 SV=2	U
Q71U36	451	50136	5.1	12	600.78	9	26.4	10	587.651	9	31	Tubulin alpha-1A chain OS=Homo sapiens GN=TUBA1A PE=1 SV=1	group-2
Q9BQE3	449	49895	5.1	12	600.78	9	26.5	10	587.651	9	31.2	Tubulin alpha-1C chain OS=Homo sapiens GN=TUBA1C PE=1 SV=1	group-2
P62937	165	18012	7.8	4	546.164	4	31.5	4	641.074	3	33.9	Peptidyl-prolyl cis-trans isomerase A OS=Homo sapiens GN=PPIA PE=1 SV=2	U
P63244	317	35077	7.7	7	497.492	7	34.4	7	583.943	7	36.6	Guanine nucleotide-binding protein subunit beta-2-like 1 OS=Homo sapiens GN=GNB2L1 PE=1 SV=3	U
P07437	444	49671	4.9	13	659.641	9	24.3	7	416.914	7	24.1	Tubulin beta chain OS=Homo sapiens GN=TUBB PE=1 SV=2	U
P12236	298	32866	9.7	6	453.609	5	20.5	7	621.174	7	22.5	ADP/ATP translocase 3 OS=Homo sapiens GN=SLC25A6 PE=1 SV=4	U
P46779	137	15747	12	4	657.789	3	18.2	2	386.048	2	9.5	60S ribosomal protein L28 OS=Homo sapiens GN=RPL28 PE=1 SV=3	U
P05141	298	32895	9.7	6	453.609	4	17.1	6	532.435	6	14.4	ADP/ATP translocase 2 OS=Homo sapiens GN=SLC25A5 PE=1 SV=6	U
P54886	795	87302	7.1	7	198.371	6	11.3	23	765.055	19	26.8	Delta-1-pyrroline-5-carboxylate synthase OS=Homo sapiens GN=ALDH18A1 PE=1 SV=2	U
P62280	158	18431	10.3	2	285.181	2	17.7	4	669.475	4	24.7	40S ribosomal protein S11 OS=Homo sapiens GN=RPS11 PE=1 SV=3	U
Q9Y6C2	1016	106667	5.1	40	886.979	28	30.5	2	52.0557	2	2.7	EMILIN-1 OS=Homo sapiens GN=EMILIN1 PE=1 SV=2	U
P04406	335	36053	8.5	8	538.012	6	25.7	5	394.691	5	24.2	Glyceraldehyde-3-phosphate dehydrogenase OS=Homo sapiens GN=GAPDH PE=1 SV=3	U
P09382	135	14716	5.5	3	500.65	3	20	2	391.767	2	18.5	Galectin-1 OS=Homo sapiens GN=LGALS1 PE=1 SV=2	U
P62753	249	28681	10.8	5	452.395	4	16.5	4	424.808	4	15.3	40S ribosomal protein S6 OS=Homo sapiens GN=RPS6 PE=1 SV=1	U
P06702	114	13242	6.1	2	395.25	2	24.6	2	463.935	2	24.6	Protein S100-A9 OS=Homo sapiens GN=S100A9 PE=1 SV=1	U
P13646	458	49588	5	8	393.524	4	9	8	461.909	6	16.2	Keratin, type I cytoskeletal 13 OS=Homo sapiens GN=KRT13 PE=1 SV=4	U
P68371	445	49831	4.9	9	455.648	8	20.9	6	356.552	6	18.7	Tubulin beta-2C chain OS=Homo sapiens GN=TUBB2C PE=1 SV=1	U
P46777	297	34363	9.7	6	455.137	5	21.2	4	356.152	4	18.2	60S ribosomal protein L5 OS=Homo sapiens GN=RPL5 PE=1 SV=3	U
P62913	178	20252	9.6	4	506.276	3	17.4	2	297.127	2	12.9	60S ribosomal protein L11 OS=Homo sapiens GN=RPL11 PE=1 SV=2	U
P62263	151	16273	10.1	3	447.601	3	16.6	2	350.255	2	15.9	40S ribosomal protein S14 OS=Homo sapiens GN=RPS14 PE=1 SV=3	U
Q6UB35	978	105790	8.1	8	184.288	8	10.7	22	594.861	18	25.8	Monofunctional C1-tetrahydrofolate synthase, mitochondrial OS=Homo sapiens GN=MTHFD1L PE=1 SV=1	U
P18124	248	29226	10.7	5	454.219	5	17.3	3	319.891	3	12.5	60S ribosomal protein L7 OS=Homo sapiens GN=RPL7 PE=1 SV=1	U
P62826	216	24423	7.5	5	521.511	4	15.3	2	244.854	2	11.1	GTP-binding nuclear protein Ran OS=Homo sapiens GN=RAN PE=1 SV=3	U
Q5VTE0	462	50185	9.1	5	243.823	3	6.9	9	515.148	7	22.1	Putative elongation factor 1-alpha-like 3 OS=Homo sapiens GN=EEF1AL3 PE=5 SV=1	group-6
P68104	462	50141	9	5	243.823	3	6.9	9	515.148	7	22.1	Elongation factor 1-alpha 1 OS=Homo sapiens GN=EEF1A1 PE=1 SV=1	group-6
Q16698	335	36068	9.3	3	201.755	3	9.6	7	552.567	6	24.8	2,4-dienoyl-CoA reductase, mitochondrial OS=Homo sapiens GN=DECR1 PE=1 SV=1	U
P05091	517	56381	7	2	87.1538	2	5	13	664.943	13	30	Aldehyde dehydrogenase, mitochondrial OS=Homo sapiens GN=ALDH2 PE=1 SV=2	U
P62917	257	28025	11	5	438.313	5	13.6	3	308.688	3	13.6	60S ribosomal protein L8 OS=Homo sapiens GN=RPL8 PE=1 SV=2	U
P12035	629	64504	6.5	11	393.994	5	6.5	8	336.334	6	7	Keratin, type II cytoskeletal 3 OS=Homo sapiens GN=KRT3 PE=1 SV=2	U
P61313	204	24146	11.6	4	441.75	4	19.1	2	259.258	2	14.7	60S ribosomal protein L15 OS=Homo sapiens GN=RPL15 PE=1 SV=2	U
Q7Z794	576	61688	5.8	12	469.36	5	8.9	5	229.551	3	5	Keratin, type II cytoskeletal 1b OS=Homo sapiens GN=KRT77 PE=1 SV=2	U
P26373	211	24261	11.7	3	320.321	3	16.1	3	375.985	3	16.1	60S ribosomal protein L13 OS=Homo sapiens GN=RPL13 PE=1 SV=4	U
Q3SY69	923	101746	6.5	5	122.044	5	6.8	20	573.007	15	21.5	Probable 10-formyltetrahydrofolate dehydrogenase ALDH1L2 OS=Homo sapiens GN=ALDH1L2 PE=1 SV=2	U
P30837	517	57238	6.8	3	130.731	3	7.4	11	562.644	9	28	Aldehyde dehydrogenase X, mitochondrial OS=Homo sapiens GN=ALDH1B1 PE=1 SV=2	U
P61019	212	23546	6.5	3	318.81	2	12.7	3	374.212	2	12.7	Ras-related protein Rab-2A OS=Homo sapiens GN=RAB2A PE=1 SV=1	U
P11142	646	70898	5.5	14	488.25	10	17	5	204.677	5	12.1	Heat shock cognate 71 kDa protein OS=Homo sapiens GN=HSPA8 PE=1 SV=1	U
P51149	207	23490	6.7	4	435.348	4	21.3	2	255.5	2	17.4	Ras-related protein Rab-7a OS=Homo sapiens GN=RAB7A PE=1 SV=1	U
Q9Y305	439	49902	8.6	4	205.278	4	13.4	8	481.9	5	13.2	Acyl-coenzyme A thioesterase 9, mitochondrial OS=Homo sapiens GN=ACOT9 PE=1 SV=2	U
P98095	1184	126573	4.8	32	608.899	25	28.1	3	67.0041	3	3.6	Fibulin-2 OS=Homo sapiens GN=FBLN2 PE=1 SV=2	U
P30101	505	56782	6.4	6	267.674	5	12.9	7	366.554	6	17.4	Protein disulfide-isomerase A3 OS=Homo sapiens GN=PDIA3 PE=1 SV=4	U
P50454	418	46441	8.7	7	377.284	6	14.6	4	253.055	4	14.1	Serpin H1 OS=Homo sapiens GN=SERPINH1 PE=1 SV=2	U
P62750	156	17695	10.4	2	288.837	2	14.1	2	339.029	2	15.4	60S ribosomal protein L23a OS=Homo sapiens GN=RPL23A PE=1 SV=1	U
P32969	192	21863	10	3	352.02	2	5.7	2	275.461	2	5.7	60S ribosomal protein L9 OS=Homo sapiens GN=RPL9 PE=1 SV=1	U
P10809	573	61055	5.9	3	117.954	3	10.3	11	507.656	10	24.3	60 kDa heat shock protein, mitochondrial OS=Homo sapiens GN=HSPD1 PE=1 SV=2	U
Q15365	356	37498	7.1	5	316.422	4	15.2	4	297.127	3	9.6	Poly(rC)-binding protein 1 OS=Homo sapiens GN=PCBP1 PE=1 SV=2	U
O95571	254	27873	6.8	2	177.396	2	12.2	4	416.445	3	16.9	Protein ETHE1, mitochondrial OS=Homo sapiens GN=ETHE1 PE=1 SV=2	U
P08559	390	43296	8.1	2	115.535	2	5.4	7	474.641	6	19.5	Pyruvate dehydrogenase E1 component subunit alpha, somatic form, mitochondrial OS=Homo sapiens GN=PDHA1 PE=1 SV=3	U
P30048	256	27693	7.8	2	176.01	2	9.8	4	413.192	4	21.5	Thioredoxin-dependent peroxide reductase, mitochondrial OS=Homo sapiens GN=PRDX3 PE=1 SV=3	U
P06733	434	47169	7.4	3	155.732	2	5.5	7	426.521	7	29.3	Alpha-enolase OS=Homo sapiens GN=ENO1 PE=1 SV=2	U
P36776	959	106489	6.4	2	46.9849	2	2.2	19	523.922	16	20.1	Lon protease homolog, mitochondrial OS=Homo sapiens GN=LONP1 PE=1 SV=2	U
P19013	534	57285	6.6	4	168.759	3	6.9	8	396.169	6	12.7	Keratin, type II cytoskeletal 4 OS=Homo sapiens GN=KRT4 PE=1 SV=4	U
Q9BUF5	446	49857	4.9	6	303.084	4	11.4	4	237.168	4	11	Tubulin beta-6 chain OS=Homo sapiens GN=TUBB6 PE=1 SV=1	U
Q86YZ3	2850	282389	10	39	308.295	29	15.6	23	213.41	17	9.3	Hornerin OS=Homo sapiens GN=HRNR PE=1 SV=2	U
P04843	607	68569	6.4	8	296.926	7	12.5	5	217.828	5	10	Dolichyl-diphosphooligosaccharide--protein glycosyltransferase subunit 1 OS=Homo sapiens GN=RPN1 PE=1 SV=1	U
P48735	452	50909	8.7	2	99.687	2	5.8	7	409.535	6	14.8	Isocitrate dehydrogenase [NADP], mitochondrial OS=Homo sapiens GN=IDH2 PE=1 SV=2	U
Q02878	288	32728	10.6	4	312.907	4	16.7	2	183.641	2	10.8	60S ribosomal protein L6 OS=Homo sapiens GN=RPL6 PE=1 SV=3	U
P11177	359	39233	6.6	2	125.511	2	7.5	5	368.305	4	15.3	Pyruvate dehydrogenase E1 component subunit beta, mitochondrial OS=Homo sapiens GN=PDHB PE=1 SV=3	U
P34931	641	70375	6	8	281.177	5	8.4	5	206.274	4	9.5	Heat shock 70 kDa protein 1-like OS=Homo sapiens GN=HSPA1L PE=1 SV=2	group-10
P08107	641	70052	5.6	0	281.177	0	0	5	206.274	4	9.5	Heat shock 70 kDa protein 1A/1B OS=Homo sapiens GN=HSPA1A PE=1 SV=5	group-10
Q15366	365	38580	6.8	4	246.896	3	12.1	3	217.35	2	6.6	Poly(rC)-binding protein 2 OS=Homo sapiens GN=PCBP2 PE=1 SV=1	U
P23284	216	23743	9.4	2	208.604	2	12	2	244.854	2	12.5	Peptidyl-prolyl cis-trans isomerase B OS=Homo sapiens GN=PPIB PE=1 SV=2	U
Q8N1N4	520	56866	6	8	346.604	6	12.9	2	101.709	2	4	Keratin, type II cytoskeletal 78 OS=Homo sapiens GN=KRT78 PE=1 SV=2	U
Q7RTS7	529	57865	7.7	7	294.061	4	6.2	0	147.926	0	0	Keratin, type II cytoskeletal 74 OS=Homo sapiens GN=KRT74 PE=1 SV=2	group-7
Q86Y46	540	58923	7.2	7	294.061	4	6.1	3	147.926	3	6.1	Keratin, type II cytoskeletal 73 OS=Homo sapiens GN=KRT73 PE=1 SV=1	group-7
P09038	288	30770	11.2	2	156.453	2	7.3	3	275.461	2	6.2	Heparin-binding growth factor 2 OS=Homo sapiens GN=FGF2 PE=1 SV=3	U
P39023	403	46109	10.2	3	167.712	3	8.4	4	262.474	4	10.9	60S ribosomal protein L3 OS=Homo sapiens GN=RPL3 PE=1 SV=2	U
P21333	2647	280737	6.1	46	391.517	43	23.5	3	29.9709	3	1.7	Filamin-A OS=Homo sapiens GN=FLNA PE=1 SV=4	U
O00763	2458	276553	6.5	23	210.811	20	9.9	19	204.411	15	8.1	Acetyl-CoA carboxylase 2 OS=Homo sapiens GN=ACACB PE=1 SV=2	U
P52597	415	45672	5.6	3	286.831	2	8	2	122.427	2	6.5	Heterogeneous nuclear ribonucleoprotein F OS=Homo sapiens GN=HNRNPF PE=1 SV=3	group-11
P31943	449	49229	6.3	8	286.831	6	18.3	2	122.427	2	6	Heterogeneous nuclear ribonucleoprotein H OS=Homo sapiens GN=HNRNPH1 PE=1 SV=4	group-11
P24752	427	45200	8.8	3	158.285	3	11	4	247.722	3	9.1	Acetyl-CoA acetyltransferase, mitochondrial OS=Homo sapiens GN=ACAT1 PE=1 SV=1	U
P36578	427	47697	11.1	4	211.047	4	12.4	3	185.791	3	9.6	60S ribosomal protein L4 OS=Homo sapiens GN=RPL4 PE=1 SV=5	U
Q8NBS9	432	47629	6	3	156.453	3	8.3	3	183.641	3	8.6	Thioredoxin domain-containing protein 5 OS=Homo sapiens GN=TXNDC5 PE=1 SV=2	U
Q9Y6N5	450	49961	9.1	2	100.13	2	5.8	4	235.06	4	13.3	Sulfide:quinone oxidoreductase, mitochondrial OS=Homo sapiens GN=SQRDL PE=1 SV=1	U
P00387	301	34235	7.6	2	149.696	2	9.3	2	175.71	2	12	NADH-cytochrome b5 reductase 3 OS=Homo sapiens GN=CYB5R3 PE=1 SV=3	U
P17844	614	69148	8.9	5	183.463	5	9.8	3	129.207	3	5.9	Probable ATP-dependent RNA helicase DDX5 OS=Homo sapiens GN=DDX5 PE=1 SV=1	U
Q96RP9	751	83472	7	2	59.9981	2	2.8	7	246.485	7	10.4	Elongation factor G, mitochondrial OS=Homo sapiens GN=GFM1 PE=1 SV=2	U
P05089	322	34735	7.2	2	139.933	2	3.7	2	164.25	2	6.8	Arginase-1 OS=Homo sapiens GN=ARG1 PE=1 SV=2	U
Q07065	602	66023	5.9	2	74.8481	2	6.1	5	219.637	5	11.3	Cytoskeleton-associated protein 4 OS=Homo sapiens GN=CKAP4 PE=1 SV=2	U
P14923	745	81745	6.1	7	211.684	7	13.3	2	70.9914	2	3.2	Junction plakoglobin OS=Homo sapiens GN=JUP PE=1 SV=3	U
P02768	609	69367	6.3	4	147.975	3	3.9	3	130.267	2	3.9	Serum albumin OS=Homo sapiens GN=ALB PE=1 SV=2	U
Q02413	1049	113748	5	8	171.815	7	9.2	4	100.836	3	4.7	Desmoglein-1 OS=Homo sapiens GN=DSG1 PE=1 SV=2	U
P39656	456	50801	6.5	3	148.219	3	7.2	2	115.984	2	4.8	Dolichyl-diphosphooligosaccharide--protein glycosyltransferase 48 kDa subunit OS=Homo sapiens GN=DDOST PE=1 SV=4	U
Q9NSE4	1012	113791	7.2	3	66.7864	3	4	7	182.915	7	7.3	Isoleucyl-tRNA synthetase, mitochondrial OS=Homo sapiens GN=IARS2 PE=1 SV=2	U
Q15084	440	48121	5.1	2	102.406	2	6.6	2	120.201	2	6.6	Protein disulfide-isomerase A6 OS=Homo sapiens GN=PDIA6 PE=1 SV=1	U
P13639	858	95338	6.8	4	105.032	4	5.1	3	92.4625	3	4.4	Elongation factor 2 OS=Homo sapiens GN=EEF2 PE=1 SV=4	U
P04844	631	69284	5.7	2	71.4081	2	6.3	2	83.8171	2	5.9	Dolichyl-diphosphooligosaccharide--protein glycosyltransferase subunit 2 OS=Homo sapiens GN=RPN2 PE=1 SV=3	U
P14625	803	92469	4.8	3	84.1691	2	4.1	2	65.8637	2	3.1	Endoplasmin OS=Homo sapiens GN=HSP90B1 PE=1 SV=1	U
Q5D862	2391	248072	8.3	13	122.493	13	10.2	2	22.1199	2	1	Filaggrin-2 OS=Homo sapiens GN=FLG2 PE=1 SV=1	U
P15924	2871	331774	6.8	10	78.4719	10	3.7	7	64.4758	7	2.9	Desmoplakin OS=Homo sapiens GN=DSP PE=1 SV=3	U
P16615	1042	114757	5.3	2	43.2424	2	2.7	3	76.1352	3	4.1	Sarcoplasmic/endoplasmic reticulum calcium ATPase 2 OS=Homo sapiens GN=ATP2A2 PE=1 SV=1	U
P68032	377	42019	5.4	21	1254.95	11	34.7	0	0	0	0	Actin, alpha cardiac muscle 1 OS=Homo sapiens GN=ACTC1 PE=1 SV=1	U
P68431	136	15404	11.1	4	662.626	4	44.1	0	0	0	0	Histone H3.1 OS=Homo sapiens GN=HIST1H3A PE=1 SV=2	U
P04279	462	52131	9.3	13	633.94	12	27.7	0	0	0	0	Semenogelin-1 OS=Homo sapiens GN=SEMG1 PE=1 SV=2	U
P46776	148	16561	11	4	608.899	4	22.3	0	0	0	0	60S ribosomal protein L27a OS=Homo sapiens GN=RPL27A PE=1 SV=2	U
P05787	483	53704	5.6	12	559.733	5	5.8	0	0	0	0	Keratin, type II cytoskeletal 8 OS=Homo sapiens GN=KRT8 PE=1 SV=7	U
P68363	451	50152	5.1	11	549.494	8	26.2	0	0	0	0	Tubulin alpha-1B chain OS=Homo sapiens GN=TUBA1B PE=1 SV=1	U
P42677	84	9461	9.5	2	536.411	2	25	0	0	0	0	40S ribosomal protein S27 OS=Homo sapiens GN=RPS27 PE=1 SV=3	U
O60814	126	13890	10.3	3	536.411	2	20.6	0	0	0	0	Histone H2B type 1-K OS=Homo sapiens GN=HIST1H2BK PE=1 SV=3	group-3
Q99879	126	13989	10.3	3	536.411	2	20.6	0	0	0	0	Histone H2B type 1-M OS=Homo sapiens GN=HIST1H2BM PE=1 SV=3	group-3
P57053	126	13944	10.4	3	536.411	2	20.6	0	0	0	0	Histone H2B type F-S OS=Homo sapiens GN=H2BFS PE=1 SV=2	group-3
Q99877	126	13922	10.3	3	536.411	2	20.6	0	0	0	0	Histone H2B type 1-N OS=Homo sapiens GN=HIST1H2BN PE=1 SV=3	group-3
Q93079	126	13892	10.3	3	536.411	2	20.6	0	0	0	0	Histone H2B type 1-H OS=Homo sapiens GN=HIST1H2BH PE=1 SV=3	group-3
P06899	126	13904	10.3	3	536.411	2	20.6	0	0	0	0	Histone H2B type 1-J OS=Homo sapiens GN=HIST1H2BJ PE=1 SV=3	group-3
Q16778	126	13920	10.3	3	536.411	2	20.6	0	0	0	0	Histone H2B type 2-E OS=Homo sapiens GN=HIST2H2BE PE=1 SV=3	group-3
Q5QNW6	126	13920	10.3	3	536.411	2	20.6	0	0	0	0	Histone H2B type 2-F OS=Homo sapiens GN=HIST2H2BF PE=1 SV=3	group-3
P58876	126	13936	10.3	3	536.411	2	20.6	0	0	0	0	Histone H2B type 1-D OS=Homo sapiens GN=HIST1H2BD PE=1 SV=2	group-3
P62807	126	13906	10.3	3	536.411	2	20.6	0	0	0	0	Histone H2B type 1-C/E/F/G/I OS=Homo sapiens GN=HIST1H2BC PE=1 SV=4	group-3
P33778	126	13950	10.3	3	536.411	2	20.6	0	0	0	0	Histone H2B type 1-B OS=Homo sapiens GN=HIST1H2BB PE=1 SV=2	group-3
Q99880	126	13952	10.3	3	536.411	2	20.6	0	0	0	0	Histone H2B type 1-L OS=Homo sapiens GN=HIST1H2BL PE=1 SV=3	group-3
Q8N257	126	13908	10.3	3	536.411	2	20.6	0	0	0	0	Histone H2B type 3-B OS=Homo sapiens GN=HIST3H2BB PE=1 SV=3	group-3
P23527	126	13906	10.3	3	536.411	2	20.6	0	0	0	0	Histone H2B type 1-O OS=Homo sapiens GN=HIST1H2BO PE=1 SV=3	group-3
P35579	1960	226530	5.6	46	528.748	40	20.7	0	0	0	0	Myosin-9 OS=Homo sapiens GN=MYH9 PE=1 SV=4	U
P35555	2871	312297	4.9	65	510.067	49	23	0	0	0	0	Fibrillin-1 OS=Homo sapiens GN=FBN1 PE=1 SV=2	U
Q6ZMP0	1018	112450	7.6	21	464.749	17	20.8	0	0	0	0	Thrombospondin type-1 domain-containing protein 4 OS=Homo sapiens GN=THSD4 PE=2 SV=2	U
P60660	151	16930	4.7	3	447.601	3	25.8	0	0	0	0	Myosin light polypeptide 6 OS=Homo sapiens GN=MYL6 PE=1 SV=2	U
P35556	2912	314775	4.9	48	371.362	36	15.4	0	0	0	0	Fibrillin-2 OS=Homo sapiens GN=FBN2 PE=1 SV=3	U
P61224	184	20825	5.8	3	367.325	3	18.5	0	0	0	0	Ras-related protein Rap-1b OS=Homo sapiens GN=RAP1B PE=1 SV=1	U
Q13885	445	49907	4.9	7	354.393	6	16.9	0	0	0	0	Tubulin beta-2A chain OS=Homo sapiens GN=TUBB2A PE=1 SV=1	group-4
Q9BVA1	445	49953	4.9	7	354.393	6	16.9	0	0	0	0	Tubulin beta-2B chain OS=Homo sapiens GN=TUBB2B PE=1 SV=1	group-4
P84098	196	23466	11.5	3	344.836	2	13.3	0	0	0	0	60S ribosomal protein L19 OS=Homo sapiens GN=RPL19 PE=1 SV=1	U
Q9BXX0	1053	115616	6.4	16	342.325	13	21.3	0	0	0	0	EMILIN-2 OS=Homo sapiens GN=EMILIN2 PE=1 SV=2	U
Q9NZT1	146	15892	4.4	2	308.62	2	21.2	0	0	0	0	Calmodulin-like protein 5 OS=Homo sapiens GN=CALML5 PE=1 SV=2	U
P21980	687	77329	5.2	9	295.143	8	18	0	0	0	0	Protein-glutamine gamma-glutamyltransferase 2 OS=Homo sapiens GN=TGM2 PE=1 SV=2	U
P98160	4391	468803	6.5	57	292.455	52	16.9	0	0	0	0	Basement membrane-specific heparan sulfate proteoglycan core protein OS=Homo sapiens GN=HSPG2 PE=1 SV=3	U
P60842	406	46154	5.5	5	277.454	5	13.3	0	0	0	0	Eukaryotic initiation factor 4A-I OS=Homo sapiens GN=EIF4A1 PE=1 SV=1	U
P23528	166	18502	8.1	2	271.437	2	15.1	0	0	0	0	Cofilin-1 OS=Homo sapiens GN=CFL1 PE=1 SV=3	U
Q02383	582	65445	9.1	7	270.971	6	16.3	0	0	0	0	Semenogelin-2 OS=Homo sapiens GN=SEMG2 PE=1 SV=1	U
P18085	180	20511	7.2	2	250.325	2	16.7	0	0	0	0	ADP-ribosylation factor 4 OS=Homo sapiens GN=ARF4 PE=1 SV=3	U
Q13162	271	30540	6.3	3	249.401	3	11.8	0	0	0	0	Peroxiredoxin-4 OS=Homo sapiens GN=PRDX4 PE=1 SV=1	U
P84077	181	20697	6.8	2	249.355	2	16.6	0	0	0	0	ADP-ribosylation factor 1 OS=Homo sapiens GN=ARF1 PE=1 SV=2	group-5
P84085	180	20530	6.8	2	249.355	2	16.7	0	0	0	0	ADP-ribosylation factor 5 OS=Homo sapiens GN=ARF5 PE=1 SV=2	group-5
P61204	181	20601	7.4	2	249.355	2	16.6	0	0	0	0	ADP-ribosylation factor 3 OS=Homo sapiens GN=ARF3 PE=1 SV=2	group-5
Q14766	1721	186795	6	19	248.725	16	12.2	0	0	0	0	Latent-transforming growth factor beta-binding protein 1 OS=Homo sapiens GN=LTBP1 PE=1 SV=4	U
P17066	643	71028	6.1	7	245.264	6	10.3	0	0	0	0	Heat shock 70 kDa protein 6 OS=Homo sapiens GN=HSPA6 PE=1 SV=2	U
P60953	191	21311	6	2	235.909	2	11.5	0	0	0	0	Cell division control protein 42 homolog OS=Homo sapiens GN=CDC42 PE=1 SV=1	U
Q5T749	579	64136	8.3	6	233.464	6	9.8	0	0	0	0	Keratinocyte proline-rich protein OS=Homo sapiens GN=KPRP PE=1 SV=1	U
P40429	203	23577	10.9	2	221.963	2	11.3	0	0	0	0	60S ribosomal protein L13a OS=Homo sapiens GN=RPL13A PE=1 SV=2	U
P04792	205	22783	6.4	2	219.798	2	13.2	0	0	0	0	Heat shock protein beta-1 OS=Homo sapiens GN=HSPB1 PE=1 SV=2	U
Q9NP72	206	22977	5.2	2	218.731	2	12.6	0	0	0	0	Ras-related protein Rab-18 OS=Homo sapiens GN=RAB18 PE=1 SV=1	U
P53007	311	34013	9.9	3	217.324	3	10.3	0	0	0	0	Tricarboxylate transport protein, mitochondrial OS=Homo sapiens GN=SLC25A1 PE=1 SV=2	U
P50914	215	23432	10.9	2	209.575	2	10.7	0	0	0	0	60S ribosomal protein L14 OS=Homo sapiens GN=RPL14 PE=1 SV=4	U
Q9HC07	324	34906	7	3	208.604	2	8.6	0	0	0	0	Transmembrane protein 165 OS=Homo sapiens GN=TMEM165 PE=1 SV=1	U
P11021	654	72333	5.2	6	206.691	4	9.2	0	0	0	0	78 kDa glucose-regulated protein OS=Homo sapiens GN=HSPA5 PE=1 SV=2	U
P02545	664	74140	7	6	203.578	6	11.7	0	0	0	0	Lamin-A/C OS=Homo sapiens GN=LMNA PE=1 SV=1	U
P00338	332	36689	8.3	3	203.578	3	9.3	0	0	0	0	L-lactate dehydrogenase A chain OS=Homo sapiens GN=LDHA PE=1 SV=2	U
P31944	242	27680	5.6	2	186.192	2	4.5	0	0	0	0	Caspase-14 OS=Homo sapiens GN=CASP14 PE=1 SV=2	U
P02452	1464	138912	5.8	12	184.666	10	10.7	0	0	0	0	Collagen alpha-1(I) chain OS=Homo sapiens GN=COL1A1 PE=1 SV=4	U
Q9BUN8	251	28801	9.5	2	179.516	2	8	0	0	0	0	Derlin-1 OS=Homo sapiens GN=DERL1 PE=1 SV=1	U
P12111	3177	343664	6.7	25	177.284	22	8.9	0	0	0	0	Collagen alpha-3(VI) chain OS=Homo sapiens GN=COL6A3 PE=1 SV=4	U
Q14CN4	511	55877	6.9	4	176.354	3	5.5	0	0	0	0	Keratin, type II cytoskeletal 72 OS=Homo sapiens GN=KRT72 PE=1 SV=2	U
O00571	662	73244	7.2	5	170.161	4	10.1	0	0	0	0	ATP-dependent RNA helicase DDX3X OS=Homo sapiens GN=DDX3X PE=1 SV=3	U
P15880	293	31324	10.2	2	153.783	2	7.5	0	0	0	0	40S ribosomal protein S2 OS=Homo sapiens GN=RPS2 PE=1 SV=2	U
O00159	1063	121724	9.4	7	148.358	6	8	0	0	0	0	Myosin-Ic OS=Homo sapiens GN=MYO1C PE=1 SV=3	U
Q00839	825	90585	6	5	136.541	5	7.8	0	0	0	0	Heterogeneous nuclear ribonucleoprotein U OS=Homo sapiens GN=HNRNPU PE=1 SV=6	U
P07996	1170	129383	4.9	7	134.79	7	7.7	0	0	0	0	Thrombospondin-1 OS=Homo sapiens GN=THBS1 PE=1 SV=2	U
P07858	339	37822	6.3	2	132.916	2	7.4	0	0	0	0	Cathepsin B OS=Homo sapiens GN=CTSB PE=1 SV=3	U
P12110	1019	108579	6.2	6	132.655	4	5	0	0	0	0	Collagen alpha-2(VI) chain OS=Homo sapiens GN=COL6A2 PE=1 SV=4	U
P08123	1366	129288	9	8	131.943	7	5.5	0	0	0	0	Collagen alpha-2(I) chain OS=Homo sapiens GN=COL1A2 PE=1 SV=6	U
P12036	1026	112479	6.2	6	131.75	3	1.8	0	0	0	0	Neurofilament heavy polypeptide OS=Homo sapiens GN=NEFH PE=1 SV=4	U
P04083	346	38714	7	2	130.227	2	9.5	0	0	0	0	Annexin A1 OS=Homo sapiens GN=ANXA1 PE=1 SV=2	U
P01876	353	37655	6.5	2	127.645	2	5.4	0	0	0	0	Ig alpha-1 chain C region OS=Homo sapiens GN=IGHA1 PE=1 SV=2	U
Q00325	362	40095	9.4	2	124.471	2	5.5	0	0	0	0	Phosphate carrier protein, mitochondrial OS=Homo sapiens GN=SLC25A3 PE=1 SV=2	U
O75367	372	39617	9.8	2	121.125	2	8.9	0	0	0	0	Core histone macro-H2A.1 OS=Homo sapiens GN=H2AFY PE=1 SV=4	U
Q15738	373	41900	8.1	2	120.8	2	8.6	0	0	0	0	Sterol-4-alpha-carboxylate 3-dehydrogenase, decarboxylating OS=Homo sapiens GN=NSDHL PE=1 SV=2	U
P07093	398	44002	9.3	2	113.212	2	5.8	0	0	0	0	Glia-derived nexin OS=Homo sapiens GN=SERPINE2 PE=1 SV=1	U
P24821	2201	240851	4.9	11	112.595	9	6.2	0	0	0	0	Tenascin OS=Homo sapiens GN=TNC PE=1 SV=3	U
Q9BS26	406	46971	5.3	2	110.982	2	4.2	0	0	0	0	Endoplasmic reticulum resident protein 44 OS=Homo sapiens GN=ERP44 PE=1 SV=1	U
Q9NR99	2828	312279	8.3	13	103.565	11	4.4	0	0	0	0	Matrix-remodeling-associated protein 5 OS=Homo sapiens GN=MXRA5 PE=2 SV=2	U
P26641	437	50119	6.7	2	103.109	2	6.2	0	0	0	0	Elongation factor 1-gamma OS=Homo sapiens GN=EEF1G PE=1 SV=3	U
P22695	453	48443	8.6	2	99.467	2	6.4	0	0	0	0	Cytochrome b-c1 complex subunit 2, mitochondrial OS=Homo sapiens GN=UQCRC2 PE=1 SV=3	U
P23246	707	76150	9.4	3	95.598	3	4.4	0	0	0	0	Splicing factor, proline- and glutamine-rich OS=Homo sapiens GN=SFPQ PE=1 SV=2	U
Q2VIR3	472	51229	8.4	2	95.463	2	5.1	0	0	0	0	Eukaryotic translation initiation factor 2 subunit 3-like protein OS=Homo sapiens GN=EIF2S3L PE=1 SV=2	group-8
P41091	472	51110	8.4	2	95.463	2	5.1	0	0	0	0	Eukaryotic translation initiation factor 2 subunit 3 OS=Homo sapiens GN=EIF2S3 PE=1 SV=3	group-8
P43490	491	55521	7.2	2	91.7689	2	4.9	0	0	0	0	Nicotinamide phosphoribosyltransferase OS=Homo sapiens GN=NAMPT PE=1 SV=1	U
P12109	1028	108529	5.4	4	87.6625	3	4.9	0	0	0	0	Collagen alpha-1(VI) chain OS=Homo sapiens GN=COL6A1 PE=1 SV=3	U
Q14247	550	61586	5.4	2	81.9246	2	4.2	0	0	0	0	Src substrate cortactin OS=Homo sapiens GN=CTTN PE=1 SV=2	U
P35580	1976	228997	5.5	6	68.4087	6	4.6	0	0	0	0	Myosin-10 OS=Homo sapiens GN=MYH10 PE=1 SV=3	U
Q05682	793	93250	5.7	2	56.8203	2	4	0	0	0	0	Caldesmon OS=Homo sapiens GN=CALD1 PE=1 SV=2	U
Q8WUM4	868	96023	6.5	2	51.9108	2	2.4	0	0	0	0	Programmed cell death 6-interacting protein OS=Homo sapiens GN=PDCD6IP PE=1 SV=1	U
P53621	1224	138345	7.7	2	36.8125	2	2	0	0	0	0	Coatomer subunit alpha OS=Homo sapiens GN=COPA PE=1 SV=2	U
P02461	1466	138564	6.6	2	30.7357	2	2.1	0	0	0	0	Collagen alpha-1(III) chain OS=Homo sapiens GN=COL3A1 PE=1 SV=4	U
Q07092	1604	157751	7.8	2	28.0914	2	1.8	0	0	0	0	Collagen alpha-1(XVI) chain OS=Homo sapiens GN=COL16A1 PE=1 SV=2	U
P11047	1609	177602	5.1	2	28.0041	2	3.2	0	0	0	0	Laminin subunit gamma-1 OS=Homo sapiens GN=LAMC1 PE=1 SV=3	U
P04080	98	11140	7.6	0	0	0	0	4	1079.36	3	45.9	Cystatin-B OS=Homo sapiens GN=CSTB PE=1 SV=2	U
P07203	201	21796	6.5	0	0	0	0	6	789.382	6	39.3	Glutathione peroxidase 1 OS=Homo sapiens GN=GPX1 PE=1 SV=3	U
P30044	214	22026	8.6	0	0	0	0	6	741.428	6	50.9	Peroxiredoxin-5, mitochondrial OS=Homo sapiens GN=PRDX5 PE=1 SV=3	U
P81605	110	11284	6.5	0	0	0	0	3	721.208	2	22.7	Dermcidin OS=Homo sapiens GN=DCD PE=1 SV=2	U
Q99714	261	26923	7.8	0	0	0	0	7	709.234	5	32.2	3-hydroxyacyl-CoA dehydrogenase type-2 OS=Homo sapiens GN=HSD17B10 PE=1 SV=3	U
Q562R1	376	42003	5.6	0	0	0	0	9	632.975	5	10.9	Beta-actin-like protein 2 OS=Homo sapiens GN=ACTBL2 PE=1 SV=2	U
P13804	333	35080	8.4	0	0	0	0	7	555.886	6	26.1	Electron transfer flavoprotein subunit alpha, mitochondrial OS=Homo sapiens GN=ETFA PE=1 SV=1	U
P47914	159	17752	11.7	0	0	0	0	3	498.949	3	20.8	60S ribosomal protein L29 OS=Homo sapiens GN=RPL29 PE=1 SV=2	U
P43235	329	36966	8.5	0	0	0	0	6	482.267	6	28.6	Cathepsin K OS=Homo sapiens GN=CTSK PE=1 SV=1	U
Q9BSD7	190	20713	9.5	0	0	0	0	3	417.541	3	20	Nucleoside-triphosphatase C1orf57 OS=Homo sapiens GN=C1orf57 PE=1 SV=1	U
P38117	255	27844	8.1	0	0	0	0	4	414.812	3	14.9	Electron transfer flavoprotein subunit beta OS=Homo sapiens GN=ETFB PE=1 SV=3	U
P35268	128	14787	9.2	0	0	0	0	2	413.192	2	18.8	60S ribosomal protein L22 OS=Homo sapiens GN=RPL22 PE=1 SV=2	U
P36957	453	48729	9	0	0	0	0	7	408.631	6	15.7	Dihydrolipoyllysine-residue succinyltransferase component of 2-oxoglutarate dehydrogenase complex, mitochondrial OS=Homo sapiens GN=DLST PE=1 SV=3	U
P00367	558	61398	7.8	0	0	0	0	8	379.129	7	19.5	Glutamate dehydrogenase 1, mitochondrial OS=Homo sapiens GN=GLUD1 PE=1 SV=2	U
P27635	214	24604	10.1	0	0	0	0	3	370.714	2	10.3	60S ribosomal protein L10 OS=Homo sapiens GN=RPL10 PE=1 SV=4	U
P40939	763	83000	9	0	0	0	0	10	346.583	9	18.5	Trifunctional enzyme subunit alpha, mitochondrial OS=Homo sapiens GN=HADHA PE=1 SV=2	U
P32322	319	33361	7.6	0	0	0	0	4	331.59	4	16.6	Pyrroline-5-carboxylate reductase 1, mitochondrial OS=Homo sapiens GN=PYCR1 PE=1 SV=2	U
P46778	160	18565	10.5	0	0	0	0	2	330.554	2	18.1	60S ribosomal protein L21 OS=Homo sapiens GN=RPL21 PE=1 SV=2	U
P62701	263	29598	10.2	0	0	0	0	3	301.646	3	14.4	40S ribosomal protein S4, X isoform OS=Homo sapiens GN=RPS4X PE=1 SV=2	U
P42704	1394	157904	6.1	0	0	0	0	15	284.551	13	12.3	Leucine-rich PPR motif-containing protein, mitochondrial OS=Homo sapiens GN=LRPPRC PE=1 SV=3	U
P45880	294	31566	7.6	0	0	0	0	3	269.84	3	11.9	Voltage-dependent anion-selective channel protein 2 OS=Homo sapiens GN=VDAC2 PE=1 SV=2	U
Q16762	297	33429	7.3	0	0	0	0	3	267.114	3	16.5	Thiosulfate sulfurtransferase OS=Homo sapiens GN=TST PE=1 SV=4	U
P05120	415	46596	5.6	0	0	0	0	4	254.885	4	11.3	Plasminogen activator inhibitor 2 OS=Homo sapiens GN=SERPINB2 PE=1 SV=2	U
Q96C36	320	33637	7.8	0	0	0	0	3	247.915	3	10.3	Pyrroline-5-carboxylate reductase 2 OS=Homo sapiens GN=PYCR2 PE=1 SV=1	U
P51148	216	23483	8.4	0	0	0	0	2	244.854	2	11.1	Ras-related protein Rab-5C OS=Homo sapiens GN=RAB5C PE=1 SV=2	U
P07195	334	36639	6.1	0	0	0	0	3	237.523	3	14.1	L-lactate dehydrogenase B chain OS=Homo sapiens GN=LDHB PE=1 SV=2	U
Q9UL25	225	24348	7.9	0	0	0	0	2	235.06	2	12	Ras-related protein Rab-21 OS=Homo sapiens GN=RAB21 PE=1 SV=3	U
P22061	227	24650	7.2	0	0	0	0	2	232.989	2	8.8	Protein-L-isoaspartate(D-aspartate) O-methyltransferase OS=Homo sapiens GN=PCMT1 PE=1 SV=3	U
P19012	456	49198	4.8	0	0	0	0	4	231.967	3	5.7	Keratin, type I cytoskeletal 15 OS=Homo sapiens GN=KRT15 PE=1 SV=2	U
P04439	365	40841	6	0	0	0	0	3	217.172	2	10.1	HLA class I histocompatibility antigen, A-3 alpha chain OS=Homo sapiens GN=HLA-A PE=1 SV=2	group-9
Q29960	366	40753	6.5	0	0	0	0	3	217.172	2	10.1	HLA class I histocompatibility antigen, Cw-16 alpha chain OS=Homo sapiens GN=HLA-C PE=2 SV=1	group-9
Q07000	366	40863	6.3	0	0	0	0	3	217.172	2	10.1	HLA class I histocompatibility antigen, Cw-15 alpha chain OS=Homo sapiens GN=HLA-C PE=1 SV=1	group-9
P05534	365	40689	6.3	0	0	0	0	3	217.172	2	10.1	HLA class I histocompatibility antigen, A-24 alpha chain OS=Homo sapiens GN=HLA-A PE=1 SV=2	group-9
P30501	366	41095	6.1	0	0	0	0	3	217.172	2	10.1	HLA class I histocompatibility antigen, Cw-2 alpha chain OS=Homo sapiens GN=HLA-C PE=1 SV=1	group-9
P30443	365	40846	6.5	0	0	0	0	3	217.172	2	10.1	HLA class I histocompatibility antigen, A-1 alpha chain OS=Homo sapiens GN=HLA-A PE=1 SV=1	group-9
Q29963	366	40969	6	0	0	0	0	3	217.172	2	10.1	HLA class I histocompatibility antigen, Cw-6 alpha chain OS=Homo sapiens GN=HLA-C PE=1 SV=2	group-9
P30505	366	40773	7	0	0	0	0	3	217.172	2	10.1	HLA class I histocompatibility antigen, Cw-8 alpha chain OS=Homo sapiens GN=HLA-C PE=2 SV=1	group-9
P30447	365	40733	6.3	0	0	0	0	3	217.172	2	10.1	HLA class I histocompatibility antigen, A-23 alpha chain OS=Homo sapiens GN=HLA-A PE=1 SV=1	group-9
P30508	366	40886	6.3	0	0	0	0	3	217.172	2	10.1	HLA class I histocompatibility antigen, Cw-12 alpha chain OS=Homo sapiens GN=HLA-C PE=1 SV=2	group-9
P16188	365	40905	6.1	0	0	0	0	3	217.172	2	10.1	HLA class I histocompatibility antigen, A-30 alpha chain OS=Homo sapiens GN=HLA-A PE=1 SV=2	group-9
Q9TNN7	366	40912	7.4	0	0	0	0	3	217.172	2	10.1	HLA class I histocompatibility antigen, Cw-5 alpha chain OS=Homo sapiens GN=HLA-C PE=2 SV=1	group-9
P30455	365	40934	6.4	0	0	0	0	3	217.172	2	10.1	HLA class I histocompatibility antigen, A-36 alpha chain OS=Homo sapiens GN=HLA-A PE=1 SV=1	group-9
P01893	362	40850	6.3	0	0	0	0	3	217.172	2	10.2	Putative HLA class I histocompatibility antigen, alpha chain H OS=Homo sapiens GN=HLA-H PE=5 SV=2	group-9
P13746	365	40937	6.1	0	0	0	0	3	217.172	2	10.1	HLA class I histocompatibility antigen, A-11 alpha chain OS=Homo sapiens GN=HLA-A PE=1 SV=1	group-9
Q9NP81	518	58283	8.1	0	0	0	0	4	204.203	4	10	Seryl-tRNA synthetase, mitochondrial OS=Homo sapiens GN=SARS2 PE=1 SV=1	U
P36542	298	32996	9.2	0	0	0	0	2	177.478	2	7.7	ATP synthase subunit gamma, mitochondrial OS=Homo sapiens GN=ATP5C1 PE=1 SV=1	U
P61978	463	50976	5.5	0	0	0	0	3	171.345	3	9.7	Heterogeneous nuclear ribonucleoprotein K OS=Homo sapiens GN=HNRNPK PE=1 SV=1	U
Q9P2R7	463	50317	7.4	0	0	0	0	3	171.345	3	6.7	Succinyl-CoA ligase [ADP-forming] subunit beta, mitochondrial OS=Homo sapiens GN=SUCLA2 PE=1 SV=3	U
Q9H845	621	68760	8	0	0	0	0	4	170.334	4	9.7	Acyl-CoA dehydrogenase family member 9, mitochondrial OS=Homo sapiens GN=ACAD9 PE=1 SV=1	U
Q99798	780	85425	7.6	0	0	0	0	5	169.515	5	9.1	Aconitate hydratase, mitochondrial OS=Homo sapiens GN=ACO2 PE=1 SV=2	U
P31930	480	52646	6.4	0	0	0	0	3	165.277	3	9	Cytochrome b-c1 complex subunit 1, mitochondrial OS=Homo sapiens GN=UQCRC1 PE=1 SV=3	U
P10515	647	68997	7.8	0	0	0	0	4	163.489	4	6.6	Dihydrolipoyllysine-residue acetyltransferase component of pyruvate dehydrogenase complex, mitochondrial OS=Homo sapiens GN=DLAT PE=1 SV=3	U
P43897	325	35391	8.4	0	0	0	0	2	162.734	2	11.7	Elongation factor Ts, mitochondrial OS=Homo sapiens GN=TSFM PE=1 SV=2	U
P53597	346	36250	8.8	0	0	0	0	2	152.857	2	7.2	Succinyl-CoA ligase [GDP-forming] subunit alpha, mitochondrial OS=Homo sapiens GN=SUCLG1 PE=1 SV=4	U
O95299	355	40751	8.5	0	0	0	0	2	148.982	2	5.1	NADH dehydrogenase [ubiquinone] 1 alpha subcomplex subunit 10, mitochondrial OS=Homo sapiens GN=NDUFA10 PE=1 SV=1	U
P50452	374	42767	5.6	0	0	0	0	2	141.413	2	6.4	Serpin B8 OS=Homo sapiens GN=SERPINB8 PE=1 SV=2	U
O43837	385	42184	8.5	0	0	0	0	2	137.373	2	5.5	Isocitrate dehydrogenase [NAD] subunit beta, mitochondrial OS=Homo sapiens GN=IDH3B PE=1 SV=2	U
Q7L0Y3	403	47347	9.4	0	0	0	0	2	131.237	2	5.7	Mitochondrial ribonuclease P protein 1 OS=Homo sapiens GN=RG9MTD1 PE=1 SV=2	U
Q96CM8	615	68125	7.6	0	0	0	0	3	128.996	3	7.6	Acyl-CoA synthetase family member 2, mitochondrial OS=Homo sapiens GN=ACSF2 PE=1 SV=2	U
O76031	633	69224	7.6	0	0	0	0	3	125.328	3	6.6	ATP-dependent Clp protease ATP-binding subunit clpX-like, mitochondrial OS=Homo sapiens GN=CLPX PE=1 SV=2	U
Q15118	436	49244	8.8	0	0	0	0	2	121.304	2	6	[Pyruvate dehydrogenase [lipoamide]] kinase isozyme 1, mitochondrial OS=Homo sapiens GN=PDK1 PE=1 SV=1	U
Q9BVL4	669	73339	6	0	0	0	0	3	118.584	3	6.7	Selenoprotein O OS=Homo sapiens GN=SELO PE=2 SV=3	U
Q86TX2	421	46277	7.3	0	0	0	0	2	117.01	2	6.7	Acyl-coenzyme A thioesterase 1 OS=Homo sapiens GN=ACOT1 PE=1 SV=1	group-12
P49753	483	53219	8.5	0	0	0	0	2	117.01	2	5.8	Acyl-coenzyme A thioesterase 2, mitochondrial OS=Homo sapiens GN=ACOT2 PE=1 SV=6	group-12
P61619	476	52265	8.1	0	0	0	0	2	111.11	2	4.4	Protein transport protein Sec61 subunit alpha isoform 1 OS=Homo sapiens GN=SEC61A1 PE=1 SV=2	U
P28331	727	79468	6.2	0	0	0	0	3	109.124	3	5.9	NADH-ubiquinone oxidoreductase 75 kDa subunit, mitochondrial OS=Homo sapiens GN=NDUFS1 PE=1 SV=3	U
Q969S9	779	86601	6.5	0	0	0	0	3	101.839	3	5.1	Ribosome-releasing factor 2, mitochondrial OS=Homo sapiens GN=GFM2 PE=1 SV=1	U
Q9H857	520	60719	6.8	0	0	0	0	2	101.709	2	4	5'-nucleotidase domain-containing protein 2 OS=Homo sapiens GN=NT5DC2 PE=1 SV=1	U
Q5JPH6	523	58689	8.8	0	0	0	0	2	101.125	2	4.2	Probable glutamyl-tRNA synthetase, mitochondrial OS=Homo sapiens GN=EARS2 PE=1 SV=2	U
P06576	529	56560	5.4	0	0	0	0	2	99.9784	2	6.2	ATP synthase subunit beta, mitochondrial OS=Homo sapiens GN=ATP5B PE=1 SV=3	U
P30038	563	61720	8.1	0	0	0	0	2	93.9406	2	4.4	Delta-1-pyrroline-5-carboxylate dehydrogenase, mitochondrial OS=Homo sapiens GN=ALDH4A1 PE=1 SV=3	U
Q9NVI7	634	71369	9	0	0	0	0	2	82.5095	2	3	ATPase family AAA domain-containing protein 3A OS=Homo sapiens GN=ATAD3A PE=1 SV=2	group-13
Q5T9A4	648	72573	9.2	0	0	0	0	2	82.5095	2	2.9	ATPase family AAA domain-containing protein 3B OS=Homo sapiens GN=ATAD3B PE=1 SV=1	group-13
P49748	655	70390	8.8	0	0	0	0	2	80.7459	2	3.1	Very long-chain specific acyl-CoA dehydrogenase, mitochondrial OS=Homo sapiens GN=ACADVL PE=1 SV=1	U
P31040	664	72692	7.4	0	0	0	0	2	79.6515	2	3.2	Succinate dehydrogenase [ubiquinone] flavoprotein subunit, mitochondrial OS=Homo sapiens GN=SDHA PE=1 SV=2	U
Q12931	704	80110	8.2	0	0	0	0	2	75.1258	2	3.8	Heat shock protein 75 kDa, mitochondrial OS=Homo sapiens GN=TRAP1 PE=1 SV=3	U
O95573	720	80420	8.4	0	0	0	0	2	73.4563	2	3.8	Long-chain-fatty-acid--CoA ligase 3 OS=Homo sapiens GN=ACSL3 PE=1 SV=3	U
P41250	739	83140	7	0	0	0	0	2	71.5677	2	4.2	Glycyl-tRNA synthetase OS=Homo sapiens GN=GARS PE=1 SV=2	U
A3KMH1	1905	214823	7.4	0	0	0	0	3	41.6445	3	2.4	Uncharacterized protein KIAA0564 OS=Homo sapiens GN=KIAA0564 PE=1 SV=2	U
Q08211	1270	140958	6.8	0	0	0	0	2	41.6445	2	1.7	ATP-dependent RNA helicase A OS=Homo sapiens GN=DHX9 PE=1 SV=4	U
Q8WZ42	34350	3816081	6.3	0	0	0	0	2	1.5397	2	0.1	Titin OS=Homo sapiens GN=TTN PE=1 SV=2	U

## Sheet: Common Proteins
Human proteins found in common between GRA17-BioID, GRA25-BioID, and GRA13-BioID MS/MS
UniProtKB		Protein
Q8WUM4		Programmed cell death 6-interacting protein OS=Homo sapiens GN=PDCD6IP PE=1 SV=1
Human proteins found in common between GRA25-BioID and GRA13-BioID MS/MS
UniProtKB		Protein
P68363		Tubulin alpha-1B chain OS=Homo sapiens GN=TUBA1B PE=1 SV=1
P68032		Actin, alpha cardiac muscle 1 OS=Homo sapiens GN=ACTC1 PE=1 SV=1
P42677		40S ribosomal protein S27 OS=Homo sapiens GN=RPS27 PE=1 SV=3
P46776		60S ribosomal protein L27a OS=Homo sapiens GN=RPL27A PE=1 SV=2
P04279		Semenogelin-1 OS=Homo sapiens GN=SEMG1 PE=1 SV=2
P84077		ADP-ribosylation factor 1 OS=Homo sapiens GN=ARF1 PE=1 SV=2
P61204		ADP-ribosylation factor 3 OS=Homo sapiens GN=ARF3 PE=1 SV=2
P84098		60S ribosomal protein L19 OS=Homo sapiens GN=RPL19 PE=1 SV=1
P40429		60S ribosomal protein L13a OS=Homo sapiens GN=RPL13A PE=1 SV=2
P50914		60S ribosomal protein L14 OS=Homo sapiens GN=RPL14 PE=1 SV=4
Q14CN4		Keratin, type II cytoskeletal 72 OS=Homo sapiens GN=KRT72 PE=1 SV=2
Q5T749		Keratinocyte proline-rich protein OS=Homo sapiens GN=KPRP PE=1 SV=1
P22695		Cytochrome b-c1 complex subunit 2, mitochondrial OS=Homo sapiens GN=UQCRC2 PE=1 SV=3
P53007		Tricarboxylate transport protein, mitochondrial OS=Homo sapiens GN=SLC25A1 PE=1 SV=2
P11021		78 kDa glucose-regulated protein OS=Homo sapiens GN=HSPA5 PE=1 SV=2
P02545		Lamin-A/C OS=Homo sapiens GN=LMNA PE=1 SV=1
P07858		Cathepsin B OS=Homo sapiens GN=CTSB PE=1 SV=3
P12036		Neurofilament heavy polypeptide OS=Homo sapiens GN=NEFH PE=1 SV=4
P35555		Fibrillin-1 OS=Homo sapiens GN=FBN1 PE=1 SV=2
P35556		Fibrillin-2 OS=Homo sapiens GN=FBN2 PE=1 SV=3
Q02383		Semenogelin-2 OS=Homo sapiens GN=SEMG2 PE=1 SV=1
P35579		Myosin-9 OS=Homo sapiens GN=MYH9 PE=1 SV=4
Q9NR99		Matrix-remodeling-associated protein 5 OS=Homo sapiens GN=MXRA5 PE=2 SV=2
Human proteins found in common between GRA17-BioID and GRA25-BioID MS/MS
UniProtKB		Protein
Q96J02		E3 ubiquitin-protein ligase Itchy homolog OS=Homo sapiens GN=ITCH PE=1 SV=2
Human proteins found in common between GRA17-BioID and GRA25-BioID MS/MS
UniProtKB		Protein
Q9BS26		Endoplasmic reticulum resident protein 44 OS=Homo sapiens GN=ERP44 PE=1 SV=1
P23528		Cofilin-1 OS=Homo sapiens GN=CFL1 PE=1 SV=3
Q00325		Phosphate carrier protein, mitochondrial OS=Homo sapiens GN=SLC25A3 PE=1 SV=2
P04083		Annexin A1 OS=Homo sapiens GN=ANXA1 PE=1 SV=2
P17066		Heat shock 70 kDa protein 6 OS=Homo sapiens GN=HSPA6 PE=1 SV=2
